# Supplementary material for: 2,2′-Diiodo­azobenzene
Source: Acta Crystallogr Sect E Struct Rep Online. 2012 Oct 13;68(Pt 11):o3127. doi: 10.1107/S1600536812040718 (PMC3515232; doi:10.1107/S1600536812040718)
Supplement: Supplementary file 1 [file e-68-o3127-sup1.cif]

##############################################################################
#                                                                            #
# This CIF contains the data in a paper accepted for publication in          #
# Acta Crystallographica Section E. It conforms to the requirements of       #
# Notes for Authors for Acta Crystallographica Section E, and has been       #
# peer reviewed under the auspices of the IUCr Commission on Journals.       #
#                                                                            #
# Full details of the Crystallographic Information File format               #
# are given in the paper "The Crystallographic Information File (CIF):       #
# a New Standard Archive File for Crystallography" by S. R. Hall, F. H.      #
# Allen and I. D. Brown [Acta Cryst. (1991), A47, 655-685].                  #
#                                                                            #
# The current version of the core CIF dictionary is obtainable from          #
# ftp://ftp.iucr.org/pub/cif_core.dic.                                       #
#                                                                            #
# Software is freely available for graphical display of the structure(s)     #
# in this CIF. For information consult the CIF software page                 #
# http://www.iucr.org/resources/cif/software.                                #
#                                                                            #
# This file may be used for bona fide research purposes within the           #
# scientific community so long as proper attribution is given to the journal # 
# article from which it was obtained.                                        #
#                                                                            #
##############################################################################
data_global
_audit_creation_method     'form.cif (version 2.0)'
_journal_data_validation_number     ?
_journal_date_recd_electronic     2012-09-24
_journal_date_accepted     2012-09-26
_journal_name_full     'Acta Crystallographica, Section E'
_journal_year     2012
_journal_volume     68
_journal_issue     11
_journal_page_first     o3127
_journal_page_last     o3127
_journal_paper_category     QO
_journal_paper_doi     10.1107/S1600536812040718
_journal_coeditor_code     TK5154
_publ_contact_author_name     'Ignacio Vargas-Baca'
_publ_contact_author_address
; Department of Chemistry and Chemical Biology, McMaster University, 1280 Main
Street West, Hamilton, Ontario, Canada L8S 4M1
;
_publ_contact_author_email     vargas@chemistry.mcmaster.ca
_publ_contact_author_fax     0E*****
_publ_contact_author_phone     1(905)5259140x23497
_publ_section_title
;
2,2'-Diiodoazobenzene
;
loop_
    _publ_author_name
    _publ_author_address
    'Elder, Philip J. W.'
;Department of Chemistry and Chemical Biology, McMaster University, 1280 Main
Street West, Hamilton, Ontario, Canada L8S 4M1
;
    'Vargas-Baca, Ignacio'
;Department of Chemistry and Chemical Biology, McMaster University, 1280 Main
Street West, Hamilton, Ontario, Canada L8S 4M1
;
data_I
_audit_creation_method     SHELXL-97
_chemical_name_systematic
;
(<i>E</i>)-bis(2-iodophenyl)diazene
;
_chemical_name_common     2,2'-Diiodoazobenzene
_chemical_formula_moiety     'C12 H8 I2 N2'
_chemical_formula_sum     'C12 H8 I2 N2'
_chemical_formula_iupac     'C12 H8 I2 N2'
_chemical_formula_weight     433.877
_chemical_melting_point     ?
_symmetry_cell_setting     monoclinic
_symmetry_space_group_name_H-M     'P 21/c  '
_symmetry_space_group_name_Hall     '-P 2ybc '
loop_
    _symmetry_equiv_pos_as_xyz
    'x, y, z'
    '-x, y+1/2, -z+1/2'
    '-x, -y, -z'
    'x, -y-1/2, z-1/2'
_cell_length_a     4.6306(3)
_cell_length_b     18.1105(12)
_cell_length_c     15.3748(10)
_cell_angle_alpha     90.00
_cell_angle_beta     98.5320(10)
_cell_angle_gamma     90.00
_cell_volume     1275.10(14)
_cell_formula_units_Z     4
_cell_measurement_reflns_used     4767
_cell_measurement_theta_min     2.62
_cell_measurement_theta_max     24.60
_cell_measurement_temperature     296(2)
_exptl_crystal_description     rod
_exptl_crystal_colour     orange
_exptl_crystal_size_max     0.628
_exptl_crystal_size_mid     0.094
_exptl_crystal_size_min     0.038
_exptl_crystal_density_diffrn     2.261
_exptl_crystal_density_meas     ?
_exptl_crystal_density_method     'not measured'
_exptl_crystal_F_000     800
_exptl_absorpt_coefficient_mu     4.907
_exptl_absorpt_correction_type     analytical
_exptl_absorpt_process_details     '(SADABS; Sheldrick, 1996)'
_exptl_absorpt_correction_T_min     0.3222
_exptl_absorpt_correction_T_max     0.8732
_exptl_special_details
;
Azobenzene (0.184 g, 1.01 mmol) and mercury trifluoroacetate (0.43 g, 1.01 mmol)
were combined with freshly distilled trifluoroacetic acid (0.13 mL) under a
nitrogen atmosphere. The mixture was heated with stirring during 4 h at 68\%C,
 after which a concentrated solution of sodium chloride (0.345 g, 5.90 mmol)
 and sodium acetate (2.085 g, 14.7 mmol) was added and the entire
sample was placed in an ultrasonic bath for 20 min. After decanting the
solvent, a mixture of iodine (0.279 g, 1.10 mmol) in methanol was added. With
time, crystals of 2,2'-diiodoazobenzene grew from the solution and were
collected by filtration. Yield = 0.047 g, 10%.
;
_diffrn_ambient_temperature     296(2)
_diffrn_radiation_type     MoK\a
_diffrn_radiation_wavelength     0.71073
_diffrn_radiation_source     'fine-focus sealed tube'
_diffrn_radiation_monochromator     graphite
_diffrn_measurement_device_type     'Bruker SMART CCD area-detector'
_diffrn_measurement_method     '\f and \w scans'
_diffrn_detector_area_resol_mean     ?
_diffrn_reflns_number     16726
_diffrn_reflns_av_R_equivalents     0.0269
_diffrn_reflns_av_sigmaI/netI     0.0196
_diffrn_reflns_theta_min     2.25
_diffrn_reflns_theta_max     28.35
_diffrn_reflns_theta_full     28.35
_diffrn_measured_fraction_theta_max     0.999
_diffrn_measured_fraction_theta_full     0.999
_diffrn_reflns_limit_h_min     -4
_diffrn_reflns_limit_h_max     6
_diffrn_reflns_limit_k_min     -24
_diffrn_reflns_limit_k_max     22
_diffrn_reflns_limit_l_min     -20
_diffrn_reflns_limit_l_max     18
_diffrn_standards_number     ?
_diffrn_standards_interval_count     ?
_diffrn_standards_interval_time     ?
_diffrn_standards_decay_%     ?
_refine_special_details
;
Refinement of <i>F</i>^2^ against ALL reflections. The weighted <i>R</i>-factor
<i>wR</i> and goodness of fit <i>S</i> are based on <i>F</i>^2^, conventional
<i>R</i>-factors <i>R</i> are based on <i>F</i>, with <i>F</i> set to zero for
negative <i>F</i>^2^. The threshold expression of <i>F</i>^2^ >
2\s(<i>F</i>^2^) is used only for calculating <i>R</i>-factors(gt) <i>etc</i>.
and is not relevant to the choice of reflections for refinement.
<i>R</i>-factors based on <i>F</i>^2^ are statistically about twice as large
as those based on <i>F</i>, and <i>R</i>- factors based on ALL data will be
even larger.
;
_reflns_number_total     3186
_reflns_number_gt     2536
_reflns_threshold_expression     I>2\s(I)
_refine_ls_structure_factor_coef     Fsqd
_refine_ls_matrix_type     full
_refine_ls_R_factor_all     0.0398
_refine_ls_R_factor_gt     0.0272
_refine_ls_wR_factor_gt     0.0546
_refine_ls_wR_factor_ref     0.0594
_refine_ls_goodness_of_fit_ref     1.025
_refine_ls_restrained_S_all     1.025
_refine_ls_number_reflns     3186
_refine_ls_number_parameters     145
_refine_ls_number_restraints     0
_refine_ls_hydrogen_treatment     constr
_refine_ls_weighting_scheme     calc
_refine_ls_weighting_details
         'calc w=1/[\s^2^(Fo^2^)+(0.0243P)^2^+0.9205P] where P=(Fo^2^+2Fc^2^)/3'
_atom_sites_solution_hydrogens     geom
_atom_sites_solution_primary     direct
_atom_sites_solution_secondary     difmap
_refine_ls_shift/su_max     0.001
_refine_ls_shift/su_mean     0.000
_refine_diff_density_max     0.556
_refine_diff_density_min     -0.557
_refine_ls_extinction_method     none
_refine_ls_extinction_coef     ?
loop_
    _atom_type_symbol
    _atom_type_description
    _atom_type_scat_dispersion_real
    _atom_type_scat_dispersion_imag
    _atom_type_scat_source
    C C 0.0033 0.0016 'International Tables Vol C Tables 4.2.6.8 and 6.1.1.4'
    H H 0.0000 0.0000 'International Tables Vol C Tables 4.2.6.8 and 6.1.1.4'
    N N 0.0061 0.0033 'International Tables Vol C Tables 4.2.6.8 and 6.1.1.4'
    I I -0.4742 1.8119 'International Tables Vol C Tables 4.2.6.8 and 6.1.1.4'
_computing_data_collection     'SMART (Bruker, 2000)'
_computing_cell_refinement     'SMART (Bruker, 2000)'
_computing_data_reduction     'SAINT (Bruker, 2000)'
_computing_structure_solution     'SHELXTL (Sheldrick, 2008)'
_computing_structure_refinement     'SHELXL97 (Sheldrick, 2008)'
_computing_molecular_graphics     'MERCURY (Macrae <i>et al.</i>, 2006)'
_computing_publication_material     'SHELXTL (Sheldrick, 2008)'
loop_
    _atom_site_type_symbol
    _atom_site_label
    _atom_site_fract_x
    _atom_site_fract_y
    _atom_site_fract_z
    _atom_site_U_iso_or_equiv
    _atom_site_adp_type
    _atom_site_calc_flag
    _atom_site_refinement_flags
    _atom_site_occupancy
    _atom_site_symmetry_multiplicity
    _atom_site_disorder_assembly
    _atom_site_disorder_group
    C C1 1.0033(6) 0.62044(15) 0.74337(19) 0.0362(6) Uani d . 1 1 . .
    C C2 1.1608(6) 0.67355(16) 0.7950(2) 0.0391(6) Uani d . 1 1 . .
    C C3 1.3471(7) 0.72094(17) 0.7587(2) 0.0469(7) Uani d . 1 1 . .
    C C4 1.3732(7) 0.71515(18) 0.6711(2) 0.0511(8) Uani d . 1 1 . .
    C C5 1.2147(7) 0.66291(18) 0.6191(2) 0.0447(7) Uani d . 1 1 . .
    C C6 1.0330(7) 0.61521(17) 0.6548(2) 0.0440(7) Uani d . 1 1 . .
    I I1 1.12360(6) 0.685129(15) 0.927841(16) 0.06511(10) Uani d . 1 1 . .
    H H1 1.4537 0.7564 0.7936 0.056 Uiso calc R 1 1 . .
    H H2 1.4983 0.7466 0.6468 0.061 Uiso calc R 1 1 . .
    H H3 1.2306 0.6599 0.5596 0.054 Uiso calc R 1 1 . .
    H H4 0.9297 0.5794 0.6196 0.053 Uiso calc R 1 1 . .
    N N1 0.8151(5) 0.57362(13) 0.78379(16) 0.0409(6) Uani d . 1 1 . .
    N N2 0.6804(5) 0.52810(14) 0.73326(16) 0.0400(5) Uani d . 1 1 . .
    C C7 0.4922(6) 0.48055(16) 0.77216(18) 0.0366(6) Uani d . 1 1 . .
    C C8 0.3371(6) 0.42818(16) 0.71848(19) 0.0380(6) Uani d . 1 1 . .
    C C9 0.1496(6) 0.37976(17) 0.7525(2) 0.0451(7) Uani d . 1 1 . .
    C C10 0.1187(7) 0.38397(18) 0.8396(2) 0.0511(8) Uani d . 1 1 . .
    C C11 0.2731(7) 0.43536(19) 0.8935(2) 0.0494(8) Uani d . 1 1 . .
    C C12 0.4562(7) 0.48416(18) 0.8602(2) 0.0480(8) Uani d . 1 1 . .
    I I2 0.37973(5) 0.421268(15) 0.585578(15) 0.06002(9) Uani d . 1 1 . .
    H H5 0.0457 0.3447 0.7163 0.054 Uiso calc R 1 1 . .
    H H6 -0.0076 0.3518 0.8624 0.061 Uiso calc R 1 1 . .
    H H7 0.2537 0.4371 0.9528 0.059 Uiso calc R 1 1 . .
    H H8 0.5561 0.5196 0.8967 0.058 Uiso calc R 1 1 . .
loop_
    _atom_site_aniso_label
    _atom_site_aniso_U_11
    _atom_site_aniso_U_22
    _atom_site_aniso_U_33
    _atom_site_aniso_U_12
    _atom_site_aniso_U_13
    _atom_site_aniso_U_23
    C1 0.0328(14) 0.0323(15) 0.0429(16) 0.0017(12) 0.0041(12) 0.0035(12)
    C2 0.0373(15) 0.0366(16) 0.0435(16) 0.0024(12) 0.0062(12) -0.0016(12)
    C3 0.0422(17) 0.0358(17) 0.063(2) -0.0028(13) 0.0096(15) 0.0017(14)
    C4 0.0454(18) 0.0444(19) 0.067(2) 0.0018(15) 0.0191(16) 0.0139(16)
    C5 0.0493(18) 0.0481(18) 0.0387(16) 0.0036(14) 0.0138(14) 0.0088(13)
    C6 0.0478(17) 0.0414(18) 0.0429(17) -0.0018(14) 0.0063(14) -0.0012(13)
    I1 0.07890(19) 0.07058(18) 0.04761(14) -0.02011(13) 0.01516(12) -0.01476(11)
    N1 0.0414(13) 0.0395(14) 0.0417(14) -0.0054(11) 0.0055(11) 0.0003(11)
    N2 0.0386(13) 0.0388(14) 0.0420(13) -0.0048(11) 0.0040(11) 0.0009(11)
    C7 0.0339(14) 0.0373(16) 0.0384(15) 0.0009(12) 0.0045(12) 0.0029(12)
    C8 0.0377(15) 0.0369(16) 0.0393(15) 0.0032(12) 0.0051(12) 0.0028(12)
    C9 0.0412(16) 0.0395(17) 0.0541(19) -0.0053(13) 0.0050(14) -0.0001(14)
    C10 0.0509(19) 0.049(2) 0.056(2) -0.0044(15) 0.0161(16) 0.0109(16)
    C11 0.059(2) 0.055(2) 0.0338(15) -0.0093(16) 0.0077(14) 0.0050(14)
    C12 0.0529(19) 0.0504(19) 0.0393(16) -0.0092(15) 0.0030(14) -0.0020(14)
    I2 0.07077(17) 0.06949(17) 0.04103(13) -0.01261(12) 0.01232(11) -0.01094(10)
_geom_special_details
;
All s.u.'s (except the s.u. in the dihedral angle between two l.s. planes) are
estimated using the full covariance matrix. The cell s.u.'s are taken into
account individually in the estimation of s.u.'s in distances, angles and
torsion angles; correlations between s.u.'s in cell parameters are only used
when they are defined by crystal symmetry. An approximate (isotropic)
treatment of cell s.u.'s is used for estimating s.u.'s involving l.s. planes.
;
loop_
    _geom_bond_atom_site_label_1
    _geom_bond_atom_site_label_2
    _geom_bond_site_symmetry_2
    _geom_bond_distance
    _geom_bond_publ_flag
    C1 C2 . 1.384(4) ?
    C2 C3 . 1.391(4) ?
    C3 C4 . 1.374(5) ?
    C4 C5 . 1.378(5) ?
    C5 C6 . 1.375(4) ?
    C6 C1 . 1.393(4) ?
    C2 I1 . 2.085(3) ?
    C3 H1 . 0.9300 ?
    C4 H2 . 0.9300 ?
    C5 H3 . 0.9300 ?
    C6 H4 . 0.9300 ?
    C1 N1 . 1.423(3) ?
    N1 N2 . 1.236(3) ?
    N2 C7 . 1.419(3) ?
    C7 C8 . 1.386(4) ?
    C8 C9 . 1.390(4) ?
    C9 C10 . 1.370(4) ?
    C10 C11 . 1.374(5) ?
    C11 C12 . 1.374(4) ?
    C12 C7 . 1.390(4) ?
    C8 I2 . 2.086(3) ?
    C9 H5 . 0.9300 ?
    C10 H6 . 0.9300 ?
    C11 H7 . 0.9300 ?
    C12 H8 . 0.9300 ?
loop_
    _geom_angle_atom_site_label_1
    _geom_angle_atom_site_label_2
    _geom_angle_atom_site_label_3
    _geom_angle_site_symmetry_1
    _geom_angle_site_symmetry_3
    _geom_angle
    _geom_angle_publ_flag
    C1 C2 C3 . . 120.3(3) ?
    C2 C3 C4 . . 119.7(3) ?
    C3 C4 C5 . . 120.3(3) ?
    C4 C5 C6 . . 120.3(3) ?
    C5 C6 C1 . . 120.1(3) ?
    C6 C1 C2 . . 119.2(3) ?
    C1 C2 I1 . . 121.2(2) ?
    C3 C2 I1 . . 118.5(2) ?
    C2 C3 H1 . . 120.1 ?
    C4 C3 H1 . . 120.1 ?
    C3 C4 H2 . . 119.9 ?
    C5 C4 H2 . . 119.9 ?
    C4 C5 H3 . . 119.8 ?
    C6 C5 H3 . . 119.8 ?
    C5 C6 H4 . . 119.9 ?
    C1 C6 H4 . . 119.9 ?
    C6 C1 N1 . . 122.8(3) ?
    C2 C1 N1 . . 117.9(3) ?
    C1 N1 N2 . . 114.0(2) ?
    N1 N2 C7 . . 115.1(2) ?
    C7 C8 C9 . . 120.3(3) ?
    C8 C9 C10 . . 119.6(3) ?
    C9 C10 C11 . . 120.4(3) ?
    C10 C11 C12 . . 120.4(3) ?
    C11 C12 C7 . . 120.1(3) ?
    C12 C7 N2 . . 123.5(3) ?
    C8 C7 C12 . . 119.1(3) ?
    C8 C7 N2 . . 117.4(2) ?
    C7 C8 I2 . . 120.6(2) ?
    C9 C8 I2 . . 119.1(2) ?
    C8 C9 H5 . . 120.2 ?
    C10 C9 H5 . . 120.2 ?
    C9 C10 H6 . . 119.8 ?
    C11 C10 H6 . . 119.8 ?
    C10 C11 H7 . . 119.8 ?
    C12 C11 H7 . . 119.8 ?
    C11 C12 H8 . . 119.9 ?
    C7 C12 H8 . . 119.9 ?
_iucr_refine_instructions_details
;
TITL diiodo_0m in P2(1)/c
CELL  0.71073   4.6306  18.1105  15.3748   90.000   98.532   90.000
ZERR     4.00   0.0003   0.0012   0.0010    0.000    0.001    0.000
LATT   1
SYMM  - X, 1/2 + Y, 1/2 - Z
SFAC  C    H    N    I
UNIT  48   32   8    8
MERG   2
FMAP   2
PLAN    2
ACTA
BOND   $H
L.S.   4
TEMP    23.00
WGHT    0.021600    0.995500
FVAR       0.09474
C1    1    1.003286    0.620442    0.743373    11.00000    0.03276    0.03230 =
         0.04295    0.00350    0.00407    0.00165
C2    1    1.160784    0.673549    0.795026    11.00000    0.03735    0.03662 =
         0.04351   -0.00160    0.00617    0.00242
C3    1    1.347129    0.720943    0.758735    11.00000    0.04218    0.03577 =
         0.06340    0.00167    0.00957   -0.00277
C4    1    1.373157    0.715155    0.671105    11.00000    0.04540    0.04439 =
         0.06674    0.01389    0.01914    0.00178
C5    1    1.214653    0.662914    0.619114    11.00000    0.04934    0.04813 =
         0.03870    0.00878    0.01376    0.00357
C6    1    1.032956    0.615214    0.654759    11.00000    0.04778    0.04136 =
         0.04286   -0.00121    0.00633   -0.00180
I1    4    1.123601    0.685129    0.927841    11.00000    0.07890    0.07058 =
         0.04761   -0.01476    0.01516   -0.02011
H1    2    1.453651    0.756397    0.793630    11.00000   -1.20000
H2    2    1.498301    0.746636    0.646791    11.00000   -1.20000
H3    2    1.230623    0.659897    0.559631    11.00000   -1.20000
H4    2    0.929679    0.579390    0.619616    11.00000   -1.20000
N1    3    0.815096    0.573619    0.783790    11.00000    0.04141    0.03947 =
         0.04168    0.00034    0.00552   -0.00543
N2    3    0.680445    0.528105    0.733258    11.00000    0.03862    0.03885 =
         0.04196    0.00087    0.00400   -0.00479
C7    1    0.492213    0.480547    0.772156    11.00000    0.03390    0.03726 =
         0.03835    0.00286    0.00452    0.00090
C8    1    0.337142    0.428184    0.718483    11.00000    0.03769    0.03689 =
         0.03933    0.00282    0.00507    0.00323
C9    1    0.149605    0.379756    0.752510    11.00000    0.04117    0.03950 =
         0.05412   -0.00014    0.00496   -0.00528
C10   1    0.118738    0.383973    0.839603    11.00000    0.05090    0.04867 =
         0.05611    0.01094    0.01608   -0.00445
C11   1    0.273147    0.435362    0.893453    11.00000    0.05923    0.05547 =
         0.03378    0.00499    0.00767   -0.00930
C12   1    0.456188    0.484157    0.860229    11.00000    0.05293    0.05043 =
         0.03934   -0.00200    0.00303   -0.00915
I2    4    0.379726    0.421268    0.585578    11.00000    0.07077    0.06949 =
         0.04103   -0.01094    0.01232   -0.01261
H5    2    0.045658    0.344684    0.716344    11.00000   -1.20000
H6    2   -0.007574    0.351838    0.862431    11.00000   -1.20000
H7    2    0.253693    0.437142    0.952758    11.00000   -1.20000
H8    2    0.556106    0.519646    0.896719    11.00000   -1.20000
HKLF    4
REM  diiodo_0m in P2(1)/c
REM R1 =  0.0272 for   2536 Fo > 4sig(Fo)  and  0.0398 for all   3186 data
REM    145 parameters refined using      0 restraints
END
WGHT      0.0213      1.0193
REM Highest difference peak  0.550,  deepest hole -0.561,  1-sigma level  0.074
Q1    1   1.2028  0.6454  0.9387  11.00000  0.05    0.55
Q2    1   0.3064  0.4613  0.5826  11.00000  0.05    0.52
;
