# Supplementary material for: 2,2′-Diiodo­azobenzene
Source: Acta Crystallogr Sect E Struct Rep Online. 2012 Oct 13;68(Pt 11):o3127. doi: 10.1107/S1600536812040718 (PMC3515232; doi:10.1107/S1600536812040718)
Supplement: Supplementary file 2 [file e-68-o3127-Isup2.hkl]

#
# h,k,l, Fc-squared, Fo-squared, sigma(Fo-squared) and status flag
#
data_I
_shelx_title ' diiodo_0m in P2(1)/c'
_shelx_refln_list_code          4
_shelx_F_calc_maximum      326.83
_exptl_crystal_F_000       800.00
_reflns_d_resolution_high  0.7484
 
loop_
 _symmetry_equiv_pos_as_xyz
 'x, y, z'
 '-x, y+1/2, -z+1/2'
 '-x, -y, -z'
 'x, -y-1/2, z-1/2'
 
_cell_length_a     4.6306
_cell_length_b    18.1105
_cell_length_c    15.3748
_cell_angle_alpha  90.000
_cell_angle_beta   98.532
_cell_angle_gamma  90.000
 
_shelx_F_squared_multiplier     1.000
 
loop_
 _refln_index_h
 _refln_index_k
 _refln_index_l
 _refln_F_squared_calc
 _refln_F_squared_meas
 _refln_F_squared_sigma
 _refln_observed_status
   1   0   0        0.91        3.17      3.33 o
   2   0   0        0.78       -4.73      5.13 o
   3   0   0        0.42       -5.43      6.98 o
   4   0   0     6217.32     6237.69    105.70 o
   5   0   0       24.62       16.41     12.58 o
   6   0   0       92.73       61.91     24.27 o
   1   1   0     5045.98     5251.65     58.02 o
   2   1   0    23028.28    22774.78    174.79 o
   3   1   0      498.76      453.80     13.18 o
   4   1   0       19.82        5.66      7.50 o
   5   1   0       26.02       13.91      9.42 o
   6   1   0       24.75       23.11     24.12 o
   0   2   0      729.89      847.49     18.94 o
   1   2   0    31694.10    32191.51    212.00 o
   2   2   0        6.44        7.14      4.00 o
   3   2   0     2889.80     2874.95     40.01 o
   4   2   0      169.75      173.86     13.35 o
   5   2   0       87.50       81.65     13.97 o
   6   2   0        8.54       12.01     15.28 o
   1   3   0    64103.91    66120.56    506.98 o
   2   3   0     8309.61     8313.04     64.25 o
   3   3   0     6139.58     6036.62     55.59 o
   4   3   0        0.52       -3.91      6.22 o
   5   3   0      546.54      566.65     29.27 o
   6   3   0       19.87       34.25     13.99 o
   0   4   0    11461.16    11828.23    128.23 o
   1   4   0     4826.71     5490.49     49.21 o
   2   4   0       14.13       16.70      4.76 o
   3   4   0        3.72        1.80      4.49 o
   4   4   0      277.32      280.45     23.96 o
   5   4   0      255.06      257.05     20.97 o
   6   4   0        0.30       15.86     11.62 o
   1   5   0    27820.21    29295.42    245.07 o
   2   5   0      354.65      368.71     12.83 o
   3   5   0      982.03      937.90     18.10 o
   4   5   0       30.12       32.22      9.41 o
   5   5   0      164.64      203.51     20.05 o
   0   6   0     1670.34     1603.12     31.48 o
   1   6   0    23817.50    24249.56    206.39 o
   2   6   0        7.45       14.89      4.62 o
   3   6   0     8214.04     8243.78     78.75 o
   4   6   0      247.70      253.78     17.13 o
   5   6   0      446.66      465.38     26.59 o
   1   7   0    13782.29    13871.27    113.16 o
   2   7   0     8247.60     8414.72     67.59 o
   3   7   0     2798.96     2730.38     39.53 o
   4   7   0      317.25      354.62     27.20 o
   5   7   0      244.91      245.79     21.70 o
   0   8   0    37728.29    39341.55    406.34 o
   1   8   0      204.83      210.20     10.24 o
   2   8   0     1467.11     1561.61     30.16 o
   3   8   0       38.06       56.84      7.84 o
   4   8   0     2795.88     2768.34     50.69 o
   5   8   0        3.76        9.91     11.01 o
   1   9   0       53.42       70.57      6.69 o
   2   9   0    17232.99    17086.38    133.19 o
   3   9   0        4.63       16.46      7.00 o
   4   9   0       78.44       86.73     13.23 o
   5   9   0        0.75        7.35     10.07 o
   0  10   0     7866.43     8020.56     83.57 o
   1  10   0      573.78      618.82     15.42 o
   2  10   0     1236.89     1150.69     25.90 o
   3  10   0       71.16       72.10      9.51 o
   4  10   0      426.35      479.69     23.83 o
   5  10   0       10.63       16.41     10.99 o
   1  11   0     2368.29     2341.52     31.61 o
   2  11   0     1893.97     1811.98     35.25 o
   3  11   0     1015.04     1004.16     25.67 o
   4  11   0      280.65      268.54     19.75 o
   5  11   0       24.96       29.83     12.10 o
   0  12   0     6120.80     6196.71     73.38 o
   1  12   0     2858.29     2937.69     39.77 o
   2  12   0      331.93      319.29     22.74 o
   3  12   0       36.11       18.57      8.28 o
   4  12   0      399.59      393.31     24.68 o
   5  12   0      107.82      130.48     17.22 o
   1  13   0      875.01      819.53     21.24 o
   2  13   0     2484.35     2533.74     42.97 o
   3  13   0       86.05      116.84     16.82 o
   4  13   0       24.71       44.49     13.59 o
   5  13   0       84.20      136.09     25.20 o
   0  14   0        1.41       -7.47      9.97 o
   1  14   0     5025.29     5038.00     58.93 o
   2  14   0       32.84       32.44      9.48 o
   3  14   0     1762.27     1678.37     35.57 o
   4  14   0       10.57       -2.43     10.13 o
   1  15   0     3075.43     2933.76     64.78 o
   2  15   0        4.59        4.56      9.45 o
   3  15   0     1022.52     1073.77     29.31 o
   4  15   0       22.11       35.96     13.09 o
   0  16   0     1613.89     1691.88     51.94 o
   1  16   0     2133.71     2349.75     49.06 o
   2  16   0        0.05        6.53     11.04 o
   3  16   0      131.52      149.77     18.82 o
   4  16   0       84.81      117.87     19.99 o
   1  17   0      538.27      514.96     25.35 o
   2  17   0     2153.18     2125.92     54.08 o
   3  17   0       11.12       13.67     11.45 o
   4  17   0       18.58       34.34     17.76 o
   0  18   0      794.06      948.77     48.97 o
   1  18   0      226.65      210.50     21.84 o
   2  18   0       90.89      115.76     19.30 o
   3  18   0       20.31       18.25     29.25 o
   4  18   0       77.45       72.40     20.97 o
   1  19   0        8.39       -2.66     11.58 o
   2  19   0       11.43       23.80     18.49 o
   3  19   0        8.47        1.00     14.26 o
   0  20   0     2093.50     2072.08     71.62 o
   1  20   0       88.26       84.02     21.55 o
   2  20   0       55.51       63.47     32.49 o
   3  20   0        3.67       -0.78     14.86 o
   1  21   0        5.93       -8.89     21.07 o
   2  21   0      276.36      321.72     28.22 o
   3  21   0        9.48       -3.82     26.11 o
   0  22   0       19.16       -2.79     17.33 o
   1  22   0       25.15       12.25     13.63 o
   2  22   0        0.34       -2.79     13.43 o
   1  23   0      311.71      340.49     30.45 o
   0  24   0        0.06      -10.03     27.85 o
  -6   1   1        0.36       12.80     12.53 o
  -5   1   1      133.51      125.49     15.48 o
  -4   1   1      507.18      499.99     18.14 o
  -3   1   1    13048.30    12802.13     90.62 o
  -2   1   1      499.94      504.85      9.31 o
  -1   1   1      293.19      260.38      7.49 o
   1   1   1    51869.13    52302.95    368.58 o
   2   1   1     1244.77     1271.36     22.68 o
   3   1   1      312.23      336.88     16.05 o
   4   1   1      220.05      214.25     15.07 o
   5   1   1      560.38      593.30     25.46 o
   6   1   1        3.97       17.28     13.51 o
  -6   2   1       21.72       18.58     13.58 o
  -5   2   1      350.16      319.88     21.04 o
  -4   2   1       80.74       73.55      9.51 o
  -3   2   1     2411.80     2317.83     29.62 o
  -2   2   1      352.35      347.81      7.96 o
  -1   2   1    64375.53    64138.79    365.23 o
   0   2   1      215.55      234.72      6.12 o
   1   2   1      126.20       95.48      6.26 o
   2   2   1      214.63      222.83      8.33 o
   3   2   1     9970.80     9540.07     93.37 o
   4   2   1      315.29      331.19     17.61 o
   5   2   1      310.71      305.72     21.92 o
   6   2   1        7.35      -11.08     11.08 o
  -6   3   1        7.09       11.51     12.06 o
  -5   3   1        0.37        8.00      9.78 o
  -4   3   1     1642.66     1559.15     30.50 o
  -3   3   1     2983.05     2918.92     37.65 o
  -2   3   1     5251.75     5350.47     40.12 o
  -1   3   1        7.15       44.68      4.18 o
   0   3   1    18319.83    18951.90    137.52 o
   1   3   1    43449.43    44173.81    270.69 o
   2   3   1     3743.61     3835.91     33.40 o
   3   3   1      169.10      191.98     11.78 o
   4   3   1     1337.22     1335.05     31.99 o
   5   3   1      463.46      496.28     26.56 o
   6   3   1        0.03        4.89     11.75 o
  -6   4   1      157.76      138.58     20.47 o
  -5   4   1        0.54        6.39      9.80 o
  -4   4   1     1217.54     1214.55     30.45 o
  -3   4   1       15.05       10.63      5.66 o
  -2   4   1    36559.36    36026.01    229.60 o
  -1   4   1      335.88      359.12      8.36 o
   0   4   1    46407.16    49286.91    319.92 o
   1   4   1     2630.09     2726.68     28.42 o
   2   4   1    35766.63    35737.09    265.94 o
   3   4   1        5.91        4.73      5.35 o
   4   4   1     1529.79     1456.23     33.43 o
   5   4   1        3.20       24.23     11.56 o
  -6   5   1        1.51       -1.74     11.32 o
  -5   5   1        0.52       -2.68      9.73 o
  -4   5   1     1740.08     1678.57     36.46 o
  -3   5   1        8.93       14.72      5.24 o
  -2   5   1     2063.46     2074.12     25.66 o
  -1   5   1       44.60       36.14      4.13 o
   0   5   1    57265.13    58708.99    413.91 o
   1   5   1      112.05      116.78      7.24 o
   2   5   1    10217.13    10146.27     69.39 o
   3   5   1       66.16       70.72      8.43 o
   4   5   1     2725.17     2687.80     47.07 o
   5   5   1        0.92        5.59      9.66 o
  -5   6   1      204.20      189.69     17.06 o
  -4   6   1      241.20      241.07     18.91 o
  -3   6   1      304.12      328.10     11.48 o
  -2   6   1      748.75      649.65     13.87 o
  -1   6   1     8940.38     8913.18     69.55 o
   0   6   1     3168.45     3243.49     29.67 o
   1   6   1     1102.47     1095.96     19.43 o
   2   6   1     5246.90     5418.81     44.31 o
   3   6   1     2744.56     2660.98     38.13 o
   4   6   1     1317.68     1266.31     33.81 o
   5   6   1        2.40       -9.36     10.22 o
  -5   7   1       27.71       47.58     11.83 o
  -4   7   1       56.46       54.69     10.88 o
  -3   7   1     4214.06     4180.08     45.73 o
  -2   7   1     4563.48     4690.68     51.73 o
  -1   7   1     2990.06     3062.35     30.91 o
   0   7   1     5614.22     5720.39     46.67 o
   1   7   1    26818.01    27004.44    221.09 o
   2   7   1     5727.04     5880.35     50.67 o
   3   7   1       36.48       41.25     10.14 o
   4   7   1     1558.12     1484.45     36.99 o
   5   7   1      494.42      488.77     28.34 o
  -5   8   1        2.18        6.74      9.75 o
  -4   8   1      230.09      227.30     18.27 o
  -3   8   1      522.75      502.80     17.77 o
  -2   8   1     1554.10     1497.53     32.88 o
  -1   8   1     2506.49     2416.59     27.70 o
   0   8   1     1583.03     1617.45     21.36 o
   1   8   1      166.01      221.03     10.52 o
   2   8   1     6781.37     6685.47     57.41 o
   3   8   1     1093.36     1106.38     25.45 o
   4   8   1      293.93      273.41     20.37 o
   5   8   1       30.85       20.91     12.47 o
  -5   9   1        4.17       22.55     10.67 o
  -4   9   1        7.18       15.20      9.45 o
  -3   9   1      405.81      390.57     24.72 o
  -2   9   1      100.04      123.24      9.79 o
  -1   9   1      749.44      758.51     16.55 o
   0   9   1      742.36      781.99     15.98 o
   1   9   1     3840.80     3947.76     46.26 o
   2   9   1        8.18       15.05      6.33 o
   3   9   1     1199.84     1144.35     28.28 o
   4   9   1       31.27       57.40     13.79 o
   5   9   1       22.31       18.44     11.91 o
  -5  10   1      517.59      488.70     26.12 o
  -4  10   1        1.09       -3.36      8.39 o
  -3  10   1      237.25      230.07     15.16 o
  -2  10   1      175.15      177.75     12.30 o
  -1  10   1    25676.17    25420.48    182.98 o
   0  10   1      275.08      291.03     10.53 o
   1  10   1     1337.33     1292.65     23.23 o
   2  10   1       15.84        6.34      5.96 o
   3  10   1    14947.17    14234.21    136.57 o
   4  10   1       82.73       68.19     12.53 o
   5  10   1       56.70       29.12     13.41 o
  -5  11   1       74.74       86.50     15.08 o
  -4  11   1        7.26       14.24      9.63 o
  -3  11   1     3551.75     3522.70     53.85 o
  -2  11   1      159.11      173.18     13.90 o
  -1  11   1     1839.11     1992.04     29.77 o
   0  11   1      872.29      890.64     16.89 o
   1  11   1    13378.76    13366.19    105.49 o
   2  11   1        0.08        5.64      6.69 o
   3  11   1      179.00      170.60     14.36 o
   4  11   1      139.65      108.48     14.33 o
   5  11   1      216.07      248.29     23.75 o
  -5  12   1       14.37       25.78     11.85 o
  -4  12   1      161.97      162.49     18.13 o
  -3  12   1      621.16      622.84     23.94 o
  -2  12   1     2964.16     2917.62     49.41 o
  -1  12   1     3013.07     3062.12     39.60 o
   0  12   1     1590.88     1674.44     24.61 o
   1  12   1       17.21       13.94      6.43 o
   2  12   1     4869.47     4776.50     60.33 o
   3  12   1        4.55        5.59      8.39 o
   4  12   1       59.00       89.32     14.73 o
   5  12   1        0.34        6.94     13.40 o
  -5  13   1       12.58       14.01     12.18 o
  -4  13   1      752.15      823.48     33.89 o
  -3  13   1        2.63        9.81      9.01 o
  -2  13   1     3505.09     3419.27     56.02 o
  -1  13   1       39.67       52.19      9.37 o
   0  13   1    10735.46    11100.87     89.89 o
   1  13   1      163.43      147.89     11.04 o
   2  13   1     4566.98     4660.46     61.06 o
   3  13   1       23.80       23.03      9.31 o
   4  13   1     1035.62     1007.59     37.74 o
   5  13   1        6.53       -0.45     13.54 o
  -5  14   1        5.74        1.29     11.87 o
  -4  14   1       61.23       62.97     14.00 o
  -3  14   1       20.99        8.54      8.73 o
  -2  14   1     4387.44     4579.80     68.58 o
  -1  14   1       62.61       66.89     10.57 o
   0  14   1      718.81      788.64     21.60 o
   1  14   1        8.45       10.64      8.14 o
   2  14   1       83.94      101.66     12.06 o
   3  14   1       14.94        7.10      9.01 o
   4  14   1       48.74       91.34     15.39 o
  -4  15   1       25.66       15.59     11.31 o
  -3  15   1      150.94      173.31     14.72 o
  -2  15   1      536.95      498.07     22.34 o
  -1  15   1       88.85       79.34     12.34 o
   0  15   1       38.74       24.61      7.74 o
   1  15   1      765.55      795.97     28.39 o
   2  15   1       34.91       37.12     12.07 o
   3  15   1        0.06       -6.37      8.21 o
   4  15   1      269.89      236.23     25.75 o
  -4  16   1       89.82      116.24     22.14 o
  -3  16   1       99.06      110.06     13.71 o
  -2  16   1     1185.98     1152.53     33.77 o
  -1  16   1      987.95     1077.43     34.96 o
   0  16   1     1135.72     1164.71     27.72 o
   1  16   1       22.93       21.72     13.87 o
   2  16   1      649.89      610.16     30.64 o
   3  16   1      367.43      426.78     29.52 o
   4  16   1       11.31       20.28     16.33 o
  -4  17   1      181.08      217.61     29.79 o
  -3  17   1       35.35       32.64     12.54 o
  -2  17   1      572.31      553.55     35.38 o
  -1  17   1      256.27      293.75     22.76 o
   0  17   1     1345.64     1322.79     38.28 o
   1  17   1      115.62       97.74     14.78 o
   2  17   1      197.35      223.94     21.96 o
   3  17   1      159.72      188.60     24.92 o
   4  17   1      102.59       94.37     23.89 o
  -4  18   1        4.25       -3.75     15.78 o
  -3  18   1        0.69       32.14     13.07 o
  -2  18   1       63.15       65.06     18.46 o
  -1  18   1     2150.00     2077.14     54.59 o
   0  18   1        6.24       10.92      8.93 o
   1  18   1       10.95        7.70     10.09 o
   2  18   1       27.70       33.88     13.61 o
   3  18   1      254.07      266.30     28.79 o
   4  18   1        2.37      -14.44     17.34 o
  -3  19   1      615.35      643.71     34.80 o
  -2  19   1        0.72      -11.27     11.27 o
  -1  19   1      336.25      325.88     30.07 o
   0  19   1       12.24       23.47      9.45 o
   1  19   1     1244.18     1395.43     46.04 o
   2  19   1        3.37       29.42     13.47 o
   3  19   1       45.14       49.99     18.10 o
  -3  20   1       32.39       49.24     15.76 o
  -2  20   1       32.63       36.32     14.16 o
  -1  20   1      552.72      653.66     35.15 o
   0  20   1       10.72        9.37      9.47 o
   1  20   1      147.58      154.29     20.75 o
   2  20   1       73.46       82.12     17.95 o
   3  20   1      356.77      366.59     34.48 o
  -3  21   1       38.72       26.58     31.55 o
  -2  21   1       45.49       35.82     15.70 o
  -1  21   1      106.09      122.69     26.21 o
   0  21   1      352.65      355.13     29.99 o
   1  21   1        5.22        0.31     12.92 o
   2  21   1       74.04      110.46     19.81 o
  -2  22   1      171.30      205.01     25.73 o
  -1  22   1       35.69       40.71     15.16 o
   0  22   1        0.76       20.73     17.08 o
   1  22   1       18.43        2.33     12.53 o
   2  22   1      118.51      137.25     21.49 o
  -1  23   1        2.46        6.35     13.35 o
   0  23   1       20.61       46.80     20.24 o
   1  23   1       53.63       51.24     17.16 o
   0  24   1       17.94      -10.58     20.48 o
  -6   0   2       53.25       69.86     23.96 o
  -5   0   2        4.62       27.56     15.66 o
  -4   0   2     1868.16     1676.02     67.22 o
  -3   0   2       12.10       14.13      6.65 o
  -2   0   2    44197.93    43580.07    342.10 o
  -1   0   2      515.96      472.36      8.96 o
   0   0   2      289.02      317.51     12.61 o
   1   0   2       21.70       -2.55     14.37 o
   2   0   2    38656.56    37527.25    483.10 o
   3   0   2      298.60      296.18     21.42 o
   4   0   2      817.26      797.80     36.31 o
   5   0   2        4.41        9.06     12.61 o
   6   0   2      822.88      658.06     54.33 o
  -6   1   2       60.69       78.03     16.08 o
  -5   1   2       44.37       27.26     11.42 o
  -4   1   2     2282.03     2288.49     36.47 o
  -3   1   2       74.84      106.58      6.83 o
  -2   1   2    14369.89    14337.05     86.78 o
  -1   1   2     4730.48     4830.51     30.94 o
   0   1   2    26789.69    27529.49    324.35 o
   1   1   2      126.24      134.77      6.88 o
   2   1   2    10032.69     9986.82     98.10 o
   3   1   2      851.34      872.48     23.16 o
   4   1   2     1758.85     1708.06     36.75 o
   5   1   2        0.02       -4.68      8.77 o
  -6   2   2        2.15      -10.00     10.53 o
  -5   2   2        0.49       -0.47     10.43 o
  -4   2   2        0.33       -0.92      5.86 o
  -3   2   2     9043.30     8934.11     61.27 o
  -2   2   2      288.80      292.19      7.77 o
  -1   2   2      524.97      554.60      9.22 o
   0   2   2     3092.25     3175.11     31.95 o
   1   2   2    25909.94    25605.90    162.41 o
   2   2   2      483.36      499.19     14.42 o
   3   2   2      260.20      229.61     13.71 o
   4   2   2       23.19       10.23      9.52 o
   5   2   2      686.79      696.02     27.85 o
  -6   3   2        4.49       -2.56     11.29 o
  -5   3   2      366.40      379.93     20.90 o
  -4   3   2     1060.45     1019.36     24.12 o
  -3   3   2      256.80      280.55     11.24 o
  -2   3   2      402.08      411.31      8.44 o
  -1   3   2    30362.86    30016.59    176.11 o
   0   3   2     5443.72     5542.57     46.66 o
   1   3   2    21696.24    22328.50    135.47 o
   2   3   2      834.05      778.71     13.13 o
   3   3   2     6058.43     5848.92     91.64 o
   4   3   2      757.52      733.55     25.16 o
   5   3   2      490.93      476.26     27.02 o
  -6   4   2       13.98       17.72     12.82 o
  -5   4   2        6.01        5.99      8.40 o
  -4   4   2      104.25      107.84     14.49 o
  -3   4   2      802.87      794.97     15.29 o
  -2   4   2     3230.64     3253.74     38.83 o
  -1   4   2     3232.55     3400.24     29.65 o
   0   4   2     1065.43     1070.46     14.78 o
   1   4   2    13515.39    14199.90     96.74 o
   2   4   2     1522.11     1427.73     19.58 o
   3   4   2      206.94      207.64     16.42 o
   4   4   2       29.46       29.87      9.67 o
   5   4   2       57.69       46.02     19.80 o
  -6   5   2        2.06        9.53     13.09 o
  -5   5   2      393.85      393.16     21.85 o
  -4   5   2       33.96       27.45      8.73 o
  -3   5   2      323.50      330.16     10.75 o
  -2   5   2       17.14       17.39      4.00 o
  -1   5   2    12632.57    12814.33     93.38 o
   0   5   2     1169.61     1188.70     23.38 o
   1   5   2      143.09      139.56      6.90 o
   2   5   2        3.21       -3.93      3.99 o
   3   5   2     4344.95     4183.99     56.67 o
   4   5   2      134.05      172.16     14.99 o
   5   5   2       21.90       10.41     10.55 o
  -5   6   2      135.08       93.94     13.51 o
  -4   6   2       35.15       38.45      9.27 o
  -3   6   2    12323.26    12155.59     96.28 o
  -2   6   2      328.14      304.50      9.46 o
  -1   6   2     1301.25     1275.06     18.56 o
   0   6   2      196.88      220.41      8.38 o
   1   6   2    48004.16    47683.46    315.99 o
   2   6   2     2109.84     2136.57     26.26 o
   3   6   2     1374.21     1383.64     32.02 o
   4   6   2      149.58      158.03     14.80 o
   5   6   2      464.50      465.07     32.02 o
  -5   7   2      249.14      238.38     18.67 o
  -4   7   2      232.24      196.51     15.21 o
  -3   7   2       24.58       30.33      6.69 o
  -2   7   2      349.41      365.02     10.08 o
  -1   7   2    31680.21    31613.12    202.27 o
   0   7   2     4156.42     4203.56     36.94 o
   1   7   2     3285.36     3362.02     36.58 o
   2   7   2      237.36      222.00      9.79 o
   3   7   2     3458.27     3444.33     46.14 o
   4   7   2      451.06      400.91     23.76 o
   5   7   2       63.66       78.40     16.08 o
  -5   8   2       47.69       32.42     11.19 o
  -4   8   2      661.79      663.88     24.90 o
  -3   8   2       73.73       79.92      9.32 o
  -2   8   2     9555.17     9368.42     88.04 o
  -1   8   2      549.35      583.63     12.25 o
   0   8   2    17311.43    17973.02    121.74 o
   1   8   2     1394.82     1439.04     26.35 o
   2   8   2    16120.69    16069.00    111.61 o
   3   8   2        0.63       -4.51      6.30 o
   4   8   2      206.60      208.54     19.07 o
   5   8   2        0.64        1.18     11.28 o
  -5   9   2       14.35       13.42     10.10 o
  -4   9   2     1374.78     1381.99     41.83 o
  -3   9   2        2.71        8.80      7.34 o
  -2   9   2     8538.13     8658.85     70.64 o
  -1   9   2      264.58      276.43      9.27 o
   0   9   2    34542.85    35661.72    228.02 o
   1   9   2       92.56      105.56      8.21 o
   2   9   2     3302.91     3262.35     40.87 o
   3   9   2        0.09        7.62      8.78 o
   4   9   2     1585.05     1671.18     44.98 o
   5   9   2        1.52        5.26     12.00 o
  -5  10   2        0.47        5.04      9.44 o
  -4  10   2      387.64      458.35     24.50 o
  -3  10   2      232.12      235.89     14.89 o
  -2  10   2     2016.65     2069.38     31.93 o
  -1  10   2        4.19       -1.12      4.51 o
   0  10   2      834.99      759.01     15.47 o
   1  10   2     1022.57     1085.64     21.54 o
   2  10   2     3122.10     3177.92     41.46 o
   3  10   2       10.09        5.42      8.96 o
   4  10   2       10.74       13.68      9.83 o
   5  10   2       20.63       27.27     13.52 o
  -5  11   2      109.90      103.25     17.91 o
  -4  11   2      457.02      436.73     23.19 o
  -3  11   2        0.95       -6.96      6.96 o
  -2  11   2      162.73      173.52     15.74 o
  -1  11   2     5533.67     5565.44     55.32 o
   0  11   2     3276.20     3374.43     36.88 o
   1  11   2      581.57      606.69     17.04 o
   2  11   2       81.12       75.88      9.14 o
   3  11   2     1205.49     1244.73     31.46 o
   4  11   2       85.81       64.40     12.43 o
   5  11   2       29.63       25.29     12.85 o
  -5  12   2       23.27       27.04     12.29 o
  -4  12   2      126.12      134.66     22.52 o
  -3  12   2     1071.21     1114.58     30.10 o
  -2  12   2     1904.78     1802.09     38.22 o
  -1  12   2      405.06      468.79     14.59 o
   0  12   2     2990.79     2954.25     33.58 o
   1  12   2     2077.57     2101.47     34.88 o
   2  12   2     1991.58     1981.77     33.81 o
   3  12   2      123.72      141.57     14.43 o
   4  12   2      148.01      166.32     18.71 o
   5  12   2       43.67       31.53     16.35 o
  -5  13   2        0.08        1.75     11.07 o
  -4  13   2       82.25       97.20     14.94 o
  -3  13   2      115.08      146.27     14.19 o
  -2  13   2        1.87        5.51      8.46 o
  -1  13   2      876.73      873.55     19.71 o
   0  13   2     1204.59     1236.94     22.73 o
   1  13   2      134.28      126.82     11.09 o
   2  13   2      102.27       81.33     11.54 o
   3  13   2      163.31      149.59     17.61 o
   4  13   2      231.23      241.28     23.47 o
   5  13   2       35.00       59.36     17.18 o
  -5  14   2      134.18      121.55     29.18 o
  -4  14   2        2.06       15.43     10.97 o
  -3  14   2     1850.10     1865.18     40.76 o
  -2  14   2       21.10       14.26     10.61 o
  -1  14   2     1067.77     1057.00     24.82 o
   0  14   2       50.99       52.57     10.13 o
   1  14   2     6202.75     6129.45     81.39 o
   2  14   2       65.65       44.59     10.91 o
   3  14   2       37.98       30.06     10.51 o
   4  14   2       53.40       47.31     13.64 o
  -4  15   2        1.13        4.93     11.54 o
  -3  15   2       20.59       21.38      9.82 o
  -2  15   2        0.51       -3.66      8.29 o
  -1  15   2     4829.06     4762.23     64.31 o
   0  15   2        3.56        8.47      7.82 o
   1  15   2       70.22      126.50     14.90 o
   2  15   2       97.21       95.88     15.65 o
   3  15   2     2070.32     2120.42     57.28 o
   4  15   2        2.99       34.24     18.30 o
  -4  16   2       18.35       18.16     11.18 o
  -3  16   2      243.84      319.87     19.72 o
  -2  16   2      639.73      612.56     38.58 o
  -1  16   2      474.10      463.02     23.00 o
   0  16   2      491.17      487.12     20.91 o
   1  16   2      788.21      854.31     30.48 o
   2  16   2      249.70      217.05     20.55 o
   3  16   2      208.27      275.81     26.21 o
   4  16   2      139.33       98.46     22.69 o
  -4  17   2      213.31      187.19     36.43 o
  -3  17   2      106.03      135.93     16.10 o
  -2  17   2      297.79      349.34     26.05 o
  -1  17   2      197.26      220.36     20.21 o
   0  17   2     2460.96     2650.10     44.12 o
   1  17   2       36.66       32.52     10.80 o
   2  17   2      377.83      313.39     24.75 o
   3  17   2        5.12       12.88     14.12 o
   4  17   2      269.82      282.94     53.30 o
  -4  18   2      248.40      261.95     31.65 o
  -3  18   2       42.21       35.55     13.53 o
  -2  18   2      219.31      225.03     22.95 o
  -1  18   2      142.54      148.35     19.41 o
   0  18   2      445.59      528.81     23.75 o
   1  18   2       10.61        4.10      9.77 o
   2  18   2      872.32      917.99     38.80 o
   3  18   2        3.58       17.67     16.18 o
  -3  19   2        4.49       -4.41     11.48 o
  -2  19   2       38.80       50.03     18.49 o
  -1  19   2        8.57       19.60     12.44 o
   0  19   2      119.05      178.28     17.94 o
   1  19   2        6.67      -10.76     10.76 o
   2  19   2      222.16      220.65     22.97 o
   3  19   2        2.58       29.74     17.08 o
  -3  20   2       27.80       32.78     14.78 o
  -2  20   2      272.56      214.26     25.73 o
  -1  20   2        1.46        7.81     12.99 o
   0  20   2       38.11       39.50     13.94 o
   1  20   2       93.73      118.43     19.33 o
   2  20   2      175.27      149.81     21.04 o
   3  20   2       47.82       76.54     22.50 o
  -3  21   2       44.10       45.44     16.51 o
  -2  21   2       75.76      114.28     20.25 o
  -1  21   2        9.60       42.32     16.03 o
   0  21   2      626.05      568.96     39.89 o
   1  21   2       33.00       71.80     17.29 o
   2  21   2       97.04       94.11     19.06 o
  -2  22   2       16.82       14.24     21.23 o
  -1  22   2        9.39       -3.15     13.44 o
   0  22   2      181.88      156.35     26.26 o
   1  22   2      201.44      108.47     19.66 o
   2  22   2       73.11       96.36     18.59 o
  -1  23   2      201.25      154.38     24.44 o
   0  23   2        2.56       15.65     17.76 o
   1  23   2      133.88      120.31     29.60 o
   0  24   2        6.57       18.58     23.56 o
  -6   1   3       28.71       33.07     18.49 o
  -5   1   3      210.82      247.79     19.96 o
  -4   1   3        0.01       -0.45      5.40 o
  -3   1   3     1435.26     1324.46     18.27 o
  -2   1   3     4091.23     4061.02     28.60 o
  -1   1   3    25741.60    27159.30    140.24 o
   0   1   3        0.95        6.49      3.35 o
   1   1   3    32677.26    33714.43    288.19 o
   2   1   3     3977.30     4011.00     51.76 o
   3   1   3     4706.98     4607.27     59.09 o
   4   1   3       53.38       44.03     10.18 o
   5   1   3       63.86       68.21     13.04 o
  -6   2   3        0.04       19.83     12.30 o
  -5   2   3      593.99      573.09     35.94 o
  -4   2   3        7.46       -5.33      5.33 o
  -3   2   3     5849.57     5978.41     44.95 o
  -2   2   3      800.47      789.26     10.13 o
  -1   2   3    44121.95    45757.15    253.76 o
   0   2   3     1688.80     1680.33     24.73 o
   1   2   3    16289.26    15925.04    116.39 o
   2   2   3     1723.56     1759.45     35.90 o
   3   2   3     6605.84     6549.08     81.91 o
   4   2   3       17.01        8.28      8.57 o
   5   2   3      509.02      544.17     25.94 o
  -6   3   3       19.59       17.84     15.44 o
  -5   3   3       13.50       33.37      9.39 o
  -4   3   3       32.19       46.26      8.88 o
  -3   3   3     2378.73     2300.14     23.91 o
  -2   3   3    10638.18    10448.18     63.58 o
  -1   3   3     3984.62     4042.79     31.28 o
   0   3   3     3785.10     3921.14     37.26 o
   1   3   3     3080.22     3053.95     27.49 o
   2   3   3    13922.27    14018.59    116.27 o
   3   3   3      640.47      611.07     23.55 o
   4   3   3       10.68        7.14      8.39 o
   5   3   3        2.14        6.58      9.75 o
  -6   4   3        9.72       12.35     12.57 o
  -5   4   3        0.05       -0.50      8.01 o
  -4   4   3     3486.91     3441.19     50.86 o
  -3   4   3       51.84       45.00      6.06 o
  -2   4   3      310.15      452.21     11.67 o
  -1   4   3     1444.56     1457.60     16.55 o
   0   4   3   106815.65   107639.91   1025.98 o
   1   4   3       29.97       26.08      4.36 o
   2   4   3       87.61       89.60      7.15 o
   3   4   3      165.29      171.79     14.73 o
   4   4   3     3256.45     3234.35     71.34 o
   5   4   3       47.53       55.51     22.42 o
  -6   5   3      129.51      110.46     27.98 o
  -5   5   3        2.43        7.95      8.57 o
  -4   5   3      611.32      559.27     24.75 o
  -3   5   3      111.73       98.44      6.66 o
  -2   5   3    36074.96    36096.75    217.57 o
  -1   5   3      249.28      249.66      7.80 o
   0   5   3      248.03      263.31      9.40 o
   1   5   3     1038.98     1058.32     16.42 o
   2   5   3    17763.24    17292.01    132.25 o
   3   5   3       65.44       70.66     11.34 o
   4   5   3        1.91       13.11      9.32 o
   5   5   3        7.93       -7.13      9.90 o
  -5   6   3       67.88       71.20     12.80 o
  -4   6   3       82.77       82.44     11.04 o
  -3   6   3      757.44      749.46     17.19 o
  -2   6   3     1325.80     1345.78     19.03 o
  -1   6   3     7434.80     7490.31     58.30 o
   0   6   3      930.46      803.00     19.15 o
   1   6   3     4938.26     5010.15     42.82 o
   2   6   3     2083.68     2178.02     29.08 o
   3   6   3      980.75      944.33     29.52 o
   4   6   3        3.25        0.51      9.19 o
   5   6   3       37.38       37.12     13.18 o
  -5   7   3       26.97       28.75     10.29 o
  -4   7   3       39.45       35.28      9.28 o
  -3   7   3     2849.28     2853.99     35.92 o
  -2   7   3     2780.89     2765.34     29.72 o
  -1   7   3    13714.70    14138.24     93.26 o
   0   7   3      376.07      387.64     19.02 o
   1   7   3     5064.97     4877.58     47.58 o
   2   7   3      544.21      517.23     12.86 o
   3   7   3     2717.57     2693.82     43.92 o
   4   7   3       65.09       41.43     11.95 o
   5   7   3       70.31       66.42     20.74 o
  -5   8   3      303.26      282.43     19.84 o
  -4   8   3      658.31      676.22     30.64 o
  -3   8   3        7.96       -0.65      5.57 o
  -2   8   3        7.01       14.83      5.67 o
  -1   8   3     3719.64     3695.48     34.34 o
   0   8   3    11442.42    11739.81     93.42 o
   1   8   3     3199.87     3059.99     35.86 o
   2   8   3        5.15        1.95      5.63 o
   3   8   3       15.10        3.31     10.22 o
   4   8   3      187.58      207.89     19.44 o
   5   8   3      129.99      141.23     19.63 o
  -5   9   3       72.31       67.07     16.53 o
  -4   9   3        0.01        5.11     12.54 o
  -3   9   3      517.80      500.73     17.96 o
  -2   9   3      406.14      437.65     16.87 o
  -1   9   3     5763.54     6113.33     50.31 o
   0   9   3       54.72       54.77      5.61 o
   1   9   3     6030.66     6143.81     58.69 o
   2   9   3      137.13      159.97     13.37 o
   3   9   3        9.53        1.99      6.63 o
   4   9   3       31.18       49.15     13.16 o
   5   9   3      231.57      245.71     23.60 o
  -5  10   3      204.43      186.59     17.67 o
  -4  10   3       20.31       11.95     10.50 o
  -3  10   3     1643.60     1595.42     33.43 o
  -2  10   3       64.06       70.53      7.14 o
  -1  10   3    10742.41    10809.88     79.53 o
   0  10   3      182.64      192.96      8.55 o
   1  10   3     7739.06     7731.32     70.78 o
   2  10   3      421.75      436.27     16.24 o
   3  10   3      367.98      364.72     19.67 o
   4  10   3       44.38       45.33     15.79 o
   5  10   3      118.23      100.26     17.60 o
  -5  11   3       65.34       66.15     12.74 o
  -4  11   3       14.69       32.53     11.01 o
  -3  11   3     2939.59     2988.08     50.21 o
  -2  11   3      262.76      261.51     23.32 o
  -1  11   3     5830.25     5798.59     54.95 o
   0  11   3      159.15      141.89      7.92 o
   1  11   3     8794.20     8504.90     77.51 o
   2  11   3      138.92      152.36     11.27 o
   3  11   3     1842.22     1848.95     38.94 o
   4  11   3      127.52      113.09     16.43 o
   5  11   3      113.77      113.00     18.87 o
  -5  12   3       44.72       39.03     12.71 o
  -4  12   3      503.96      504.28     43.85 o
  -3  12   3       19.05       28.85      8.81 o
  -2  12   3       93.21      131.97     13.32 o
  -1  12   3     1164.23     1171.27     22.19 o
   0  12   3     9604.07     9698.70     84.49 o
   1  12   3      639.11      679.30     24.53 o
   2  12   3      162.99      123.72     10.84 o
   3  12   3      480.02      494.43     22.07 o
   4  12   3      570.28      564.38     33.74 o
   5  12   3       54.44       43.48     16.24 o
  -5  13   3        1.19       20.32     11.95 o
  -4  13   3      154.37      181.20     18.17 o
  -3  13   3        3.38       -5.78      7.25 o
  -2  13   3     4250.94     4185.71     63.69 o
  -1  13   3      532.79      556.31     16.52 o
   0  13   3       63.78       62.89      9.22 o
   1  13   3        3.97       19.45      9.96 o
   2  13   3     4666.27     4672.21     61.19 o
   3  13   3        2.41       19.22      8.96 o
   4  13   3      229.72      234.84     25.12 o
  -5  14   3        9.39        0.26     11.02 o
  -4  14   3      448.26      463.61     26.74 o
  -3  14   3       68.96       75.67     12.37 o
  -2  14   3      148.57      179.70     16.06 o
  -1  14   3        6.62        2.12      6.67 o
   0  14   3     3750.98     3914.69     54.87 o
   1  14   3       63.05       44.20     12.67 o
   2  14   3       27.43       28.20     11.60 o
   3  14   3        6.06       16.78     12.34 o
   4  14   3      736.34      813.85     48.70 o
  -4  15   3       78.18       72.60     19.70 o
  -3  15   3      121.10      110.12     13.48 o
  -2  15   3       88.67       69.18     12.41 o
  -1  15   3      253.60      257.99     19.59 o
   0  15   3       44.98       37.67     12.57 o
   1  15   3      210.26      223.15     20.18 o
   2  15   3        0.41       -9.13      9.13 o
   3  15   3      202.21      237.76     23.49 o
   4  15   3       28.47       42.90     18.05 o
  -4  16   3      142.63      154.31     18.63 o
  -3  16   3       17.59       18.62     10.12 o
  -2  16   3       56.89       29.16     10.81 o
  -1  16   3      324.06      372.92     35.76 o
   0  16   3     2113.19     2005.71     43.74 o
   1  16   3      654.92      673.34     28.25 o
   2  16   3      212.18      204.68     20.46 o
   3  16   3        0.87       22.61     13.35 o
   4  16   3      289.05      316.43     35.42 o
  -4  17   3       15.86       20.91     12.61 o
  -3  17   3       38.25       70.33     13.83 o
  -2  17   3      476.55      484.62     27.86 o
  -1  17   3       43.09       44.10     17.88 o
   0  17   3        0.06        3.55      9.10 o
   1  17   3       39.36       37.49     14.86 o
   2  17   3      780.56      731.09     34.08 o
   3  17   3       70.59      106.88     19.28 o
   4  17   3        7.75       -1.63     15.49 o
  -4  18   3       51.70       62.82     39.29 o
  -3  18   3      239.69      209.93     24.44 o
  -2  18   3       66.13       67.62     14.76 o
  -1  18   3      420.55      371.98     25.35 o
   0  18   3       40.70       66.62     18.36 o
   1  18   3      105.61      119.13     15.92 o
   2  18   3       22.50        8.59     13.83 o
   3  18   3      415.41      351.28     40.37 o
  -3  19   3      273.68      275.26     24.92 o
  -2  19   3        6.52       -2.14     13.42 o
  -1  19   3      720.75      715.09     40.70 o
   0  19   3        2.01        6.94      9.85 o
   1  19   3     1006.46     1031.11     36.88 o
   2  19   3       10.54       20.36     13.42 o
   3  19   3      293.25      315.44     32.65 o
  -3  20   3       28.81       46.98     15.87 o
  -2  20   3        5.84       20.49     14.00 o
  -1  20   3      263.99      337.54     27.37 o
   0  20   3       66.53       44.31     16.52 o
   1  20   3      568.46      615.82     34.78 o
   2  20   3       17.89       24.44     15.60 o
   3  20   3        5.11       26.86     17.34 o
  -3  21   3      177.69      171.55     23.49 o
  -2  21   3      205.29      214.80     24.41 o
  -1  21   3        2.36        8.61     12.86 o
   0  21   3        1.73        8.85     15.41 o
   1  21   3        0.19        3.54     13.28 o
   2  21   3      229.80      236.87     25.90 o
  -2  22   3       22.59       28.01     16.93 o
  -1  22   3       12.59       -9.10     12.99 o
   0  22   3      472.61      586.45     42.90 o
   1  22   3        8.67       10.37     13.83 o
   2  22   3       38.06       43.66     16.34 o
  -1  23   3        0.85       -3.32     13.42 o
   0  23   3        9.17       15.85     16.19 o
   1  23   3       21.50       20.12     17.44 o
  -6   0   4      467.29      475.79     40.49 o
  -5   0   4       56.13       53.15     15.01 o
  -4   0   4      301.43      337.38     24.61 o
  -3   0   4       46.18       41.52      7.94 o
  -2   0   4    45341.12    44817.28    322.38 o
  -1   0   4      118.89      118.14      6.65 o
   0   0   4    10979.52    11785.87    132.01 o
   1   0   4     2568.59     2722.11     45.80 o
   2   0   4    25773.44    24998.97    494.84 o
   3   0   4       92.44       81.01     15.72 o
   4   0   4      786.02      714.87     37.42 o
   5   0   4       28.56       24.02     14.77 o
  -6   1   4        1.06        6.63     11.45 o
  -5   1   4       46.41       42.51     10.68 o
  -4   1   4     2632.92     2552.93     35.35 o
  -3   1   4       75.97       68.42      5.22 o
  -2   1   4     1807.92     1899.02     16.34 o
  -1   1   4     2027.01     2023.46     17.48 o
   0   1   4    48224.89    48361.34    342.45 o
   1   1   4     2873.90     2981.57     31.15 o
   2   1   4     6044.48     6132.30     64.43 o
   3   1   4      315.93      320.94     18.38 o
   4   1   4     1573.83     1583.64     37.90 o
   5   1   4        5.63        5.25     12.01 o
  -6   2   4        4.62       13.63     13.35 o
  -5   2   4      425.33      419.39     22.17 o
  -4   2   4      138.84      133.31     11.65 o
  -3   2   4     2086.82     1960.73     21.10 o
  -2   2   4        5.15       15.22      3.35 o
  -1   2   4    25480.23    26321.03    137.06 o
   0   2   4       45.73       45.88      5.38 o
   1   2   4     2878.24     2907.55     30.59 o
   2   2   4       85.76       65.05      8.49 o
   3   2   4     5529.82     5459.56     74.06 o
   4   2   4       10.60       10.65      8.48 o
   5   2   4        1.99       20.98     10.49 o
  -6   3   4        3.13       -7.22     10.16 o
  -5   3   4      244.94      250.48     16.98 o
  -4   3   4      508.59      493.44     15.27 o
  -3   3   4     7337.59     7030.66     50.33 o
  -2   3   4      791.95      725.87     12.14 o
  -1   3   4     5355.02     5417.95     36.26 o
   0   3   4     5308.08     5319.16     49.99 o
   1   3   4    19883.12    19776.68    131.64 o
   2   3   4     3587.55     3662.16     38.21 o
   3   3   4      119.22      123.69     21.06 o
   4   3   4      161.98      165.05     15.21 o
   5   3   4      140.25      160.75     18.77 o
  -6   4   4       13.69       22.34     12.87 o
  -5   4   4        3.04       20.97      8.90 o
  -4   4   4       38.34       36.91      6.91 o
  -3   4   4       71.22       65.64      5.72 o
  -2   4   4      641.17      603.77      9.63 o
  -1   4   4     3552.95     3551.17     29.92 o
   0   4   4     1827.28     1788.16     26.88 o
   1   4   4      245.42      259.79     11.11 o
   2   4   4     1173.37     1167.73     26.85 o
   3   4   4      986.91      989.66     29.95 o
   4   4   4       65.49       56.99     12.46 o
   5   4   4       15.33       17.53     10.29 o
  -6   5   4        3.86       -8.26     10.07 o
  -5   5   4       67.11       76.27     12.04 o
  -4   5   4       84.25       99.87      8.80 o
  -3   5   4     3797.89     3635.74     38.31 o
  -2   5   4       99.72       93.20      5.02 o
  -1   5   4     3411.80     3462.46     30.28 o
   0   5   4       51.09       52.78      5.96 o
   1   5   4    17311.81    18079.18    123.95 o
   2   5   4      795.21      808.37     17.60 o
   3   5   4      654.48      704.99     26.70 o
   4   5   4        2.26       -3.56      9.15 o
   5   5   4       56.68       63.31     16.58 o
  -5   6   4      376.97      460.75     21.96 o
  -4   6   4       64.70       57.95     11.71 o
  -3   6   4     1604.88     1599.43     22.83 o
  -2   6   4      501.92      509.11     12.47 o
  -1   6   4    27360.88    26789.21    190.29 o
   0   6   4     1650.82     1601.14     24.17 o
   1   6   4     1713.80     1461.66     23.14 o
   2   6   4        0.79       13.83      6.23 o
   3   6   4     6937.95     6803.08     97.18 o
   4   6   4      163.19      182.94     17.75 o
   5   6   4       72.34       52.43     15.09 o
  -5   7   4      165.21      153.22     15.06 o
  -4   7   4      360.56      350.36     17.69 o
  -3   7   4     3108.73     3165.03     40.12 o
  -2   7   4        4.13        6.11      5.69 o
  -1   7   4      934.29      813.18     13.73 o
   0   7   4     4683.66     4635.90     48.94 o
   1   7   4    10478.59    10080.49     81.88 o
   2   7   4      278.16      279.28     10.66 o
   3   7   4      390.31      393.70     21.57 o
   4   7   4      141.31      145.12     17.35 o
   5   7   4      240.46      264.00     24.96 o
  -5   8   4        3.26        1.50      9.11 o
  -4   8   4      122.43      131.01     12.64 o
  -3   8   4      583.25      600.84     15.16 o
  -2   8   4    14081.18    13620.47    106.91 o
  -1   8   4     1431.40     1510.43     20.09 o
   0   8   4     4794.67     5104.63     60.23 o
   1   8   4     1613.37     1622.37     24.32 o
   2   8   4    11383.10    11173.84     99.19 o
   3   8   4       13.09       16.64     14.59 o
   4   8   4       84.35       66.14     13.61 o
   5   8   4        6.17       18.92     12.90 o
  -5   9   4        2.17        4.09      8.41 o
  -4   9   4     2127.03     2128.81     42.11 o
  -3   9   4      187.06      232.64     12.84 o
  -2   9   4     1757.03     1668.62     26.04 o
  -1   9   4      839.86      842.62     17.37 o
   0   9   4    18292.97    17781.72    196.91 o
   1   9   4      410.06      384.08     15.37 o
   2   9   4     4068.71     4121.80     59.15 o
   3   9   4       10.10       24.06      8.47 o
   4   9   4     1280.70     1246.03     40.42 o
   5   9   4       20.82       21.76     16.44 o
  -5  10   4        8.43        6.41      9.43 o
  -4  10   4        0.07       -8.00      8.00 o
  -3  10   4      224.13      233.84     14.54 o
  -2  10   4     3344.05     3298.09     47.12 o
  -1  10   4      421.51      404.72     11.91 o
   0  10   4     1081.97     1005.39     22.87 o
   1  10   4      446.00      441.36     14.26 o
   2  10   4      761.20      796.13     25.39 o
   3  10   4      134.68      152.48     14.21 o
   4  10   4      442.21      476.85     28.10 o
   5  10   4        5.61       -3.62     11.64 o
  -5  11   4       42.64       31.07     10.53 o
  -4  11   4        3.02        6.76      8.75 o
  -3  11   4     1117.74     1100.84     28.55 o
  -2  11   4      747.25      751.65     23.84 o
  -1  11   4      601.10      615.50     16.27 o
   0  11   4       33.51       72.13      9.50 o
   1  11   4     5137.30     5192.96     59.12 o
   2  11   4        9.01       -1.29      8.06 o
   3  11   4        8.71        6.11      8.65 o
   4  11   4      240.59      213.54     29.86 o
   5  11   4      119.76      134.39     20.67 o
  -5  12   4       38.85       63.35     13.41 o
  -4  12   4      107.05       81.90     13.21 o
  -3  12   4      205.98      238.64     18.80 o
  -2  12   4     2625.37     2585.55     46.73 o
  -1  12   4     2292.04     2271.05     31.94 o
   0  12   4     1880.44     1907.87     37.99 o
   1  12   4      112.31      106.43     13.42 o
   2  12   4     2079.48     2061.58     35.65 o
   3  12   4     1228.35     1311.54     37.90 o
   4  12   4       21.28       20.22     16.73 o
  -5  13   4        1.51        4.70     11.79 o
  -4  13   4      170.87      220.21     17.18 o
  -3  13   4       57.09       36.45     14.62 o
  -2  13   4       23.30       20.33      9.32 o
  -1  13   4       10.74       21.14      6.35 o
   0  13   4     1602.51     1562.57     32.96 o
   1  13   4       88.02       97.73     14.24 o
   2  13   4       11.30       21.84     14.12 o
   3  13   4      736.24      707.42     33.14 o
   4  13   4        0.53        1.79     14.72 o
  -5  14   4       75.95       74.17     16.43 o
  -4  14   4        3.60       15.71      9.60 o
  -3  14   4      134.23      174.03     15.75 o
  -2  14   4       15.84       19.41      9.81 o
  -1  14   4     3566.30     3357.12     47.46 o
   0  14   4      171.78      174.82     19.93 o
   1  14   4      424.37      404.70     23.75 o
   2  14   4       19.11        2.03     11.16 o
   3  14   4     1006.42      950.05     38.93 o
   4  14   4        8.89       -0.17     15.97 o
  -4  15   4        0.42       -6.11      9.22 o
  -3  15   4     1726.06     1677.45     46.84 o
  -2  15   4       47.43       66.69     11.98 o
  -1  15   4     1844.10     1863.19     42.28 o
   0  15   4      101.64      102.89     16.42 o
   1  15   4     5824.81     6035.31     93.97 o
   2  15   4      241.85      234.00     20.75 o
   3  15   4       19.26       -0.70     20.26 o
   4  15   4       16.58       29.34     18.22 o
  -4  16   4        7.42       -2.00      9.60 o
  -3  16   4      304.87      289.23     21.29 o
  -2  16   4      449.86      438.90     23.54 o
  -1  16   4      687.51      724.67     45.99 o
   0  16   4       27.95       20.28     13.06 o
   1  16   4      362.43      339.28     23.97 o
   2  16   4      776.34      778.15     34.45 o
   3  16   4      122.56      133.42     19.89 o
   4  16   4        4.61        8.01     15.72 o
  -4  17   4      224.83      221.45     19.83 o
  -3  17   4        1.97        5.11     10.35 o
  -2  17   4       77.85       60.61     15.60 o
  -1  17   4        5.13       10.86     10.98 o
   0  17   4     1914.25     2013.08     45.58 o
   1  17   4        0.55        8.78     10.38 o
   2  17   4      448.71      440.21     41.65 o
   3  17   4        0.10       13.78     13.00 o
   4  17   4       96.08       88.12     24.34 o
  -4  18   4       14.05       21.82     11.76 o
  -3  18   4        5.88        3.60     11.87 o
  -2  18   4     1151.78     1201.41     41.65 o
  -1  18   4       79.21       66.90     22.68 o
   0  18   4      227.43      290.40     34.50 o
   1  18   4        0.01       19.91     10.40 o
   2  18   4      394.08      446.25     29.46 o
   3  18   4       12.78        6.81     13.25 o
  -3  19   4        1.22       -3.19     11.45 o
  -2  19   4        6.46       17.36     12.69 o
  -1  19   4        1.36        4.77     12.10 o
   0  19   4        0.27       -7.12     12.66 o
   1  19   4       27.26       27.91     12.20 o
   2  19   4        5.22       -1.87     12.00 o
   3  19   4        0.11       -5.51     12.85 o
  -3  20   4       25.35       60.93     19.30 o
  -2  20   4      186.93      148.83     26.37 o
  -1  20   4      112.62      129.15     23.13 o
   0  20   4       32.29       17.54     15.14 o
   1  20   4        9.37       10.25     12.79 o
   2  20   4      161.19      114.11     20.26 o
   3  20   4       54.65       74.73     19.15 o
  -2  21   4       65.09       74.82     20.42 o
  -1  21   4        0.41       -2.48     12.11 o
   0  21   4      256.21      295.89     32.11 o
   1  21   4       39.56       80.73     20.75 o
   2  21   4        9.84       28.78     14.87 o
  -2  22   4       74.34       96.60     19.56 o
  -1  22   4       49.21       35.46     18.03 o
   0  22   4        7.74       -1.08     15.86 o
   1  22   4       71.22       89.39     27.96 o
   2  22   4       21.01        7.25     13.69 o
  -1  23   4      121.80      121.61     24.91 o
   0  23   4        1.59        8.60     17.62 o
   1  23   4       59.73       10.62     49.02 o
  -6   1   5        2.90       24.85     11.08 o
  -5   1   5     1011.61     1006.07     30.49 o
  -4   1   5      432.43      414.49     13.93 o
  -3   1   5       82.63      104.81      5.71 o
  -2   1   5      273.17      277.25      6.21 o
  -1   1   5    22177.63    23120.39    138.44 o
   0   1   5     7053.03     6846.32     68.06 o
   1   1   5     1314.15     1320.30     18.96 o
   2   1   5        0.05       10.20      6.16 o
   3   1   5     2011.66     1898.50     40.85 o
   4   1   5      408.71      438.00     22.63 o
   5   1   5       20.74       20.11     12.22 o
  -6   2   5        5.99       11.03     11.10 o
  -5   2   5        0.34       10.68     10.09 o
  -4   2   5        4.02        3.37      6.53 o
  -3   2   5    13516.87    13384.23     79.93 o
  -2   2   5      619.70      625.01     11.22 o
  -1   2   5        1.94       18.66      3.06 o
   0   2   5     1160.74     1161.71     21.98 o
   1   2   5    32974.91    32574.03    208.49 o
   2   2   5      640.55      623.55     18.64 o
   3   2   5      581.34      528.18     23.01 o
   4   2   5       68.82       74.28     12.39 o
   5   2   5      273.73      288.65     21.85 o
  -6   3   5       65.00       22.94     10.70 o
  -5   3   5      334.14      371.51     21.09 o
  -4   3   5      548.91      553.46     15.45 o
  -3   3   5      174.59      167.98      6.20 o
  -2   3   5     8905.70     9231.67     64.93 o
  -1   3   5    15849.83    16128.32     92.51 o
   0   3   5     4856.77     4778.87     48.51 o
   1   3   5      669.86      711.34     20.00 o
   2   3   5     2037.28     1826.36     34.11 o
   3   3   5     1463.33     1440.61     41.56 o
   4   3   5      176.86      171.70     16.14 o
   5   3   5        3.22       10.66     10.68 o
  -6   4   5      180.70      177.31     17.54 o
  -5   4   5       94.16       68.29     11.06 o
  -4   4   5     3661.35     3548.31     43.11 o
  -3   4   5        1.10       -3.17      3.17 o
  -2   4   5    11877.09    11383.62     81.25 o
  -1   4   5     2891.67     2935.57     30.16 o
   0   4   5    24617.85    25094.19    189.78 o
   1   4   5       74.77       73.10      6.22 o
   2   4   5    11676.46    11333.20     94.95 o
   3   4   5      319.64      301.95     18.80 o
   4   4   5      342.75      374.40     23.77 o
   5   4   5        0.06       -1.40      9.49 o
  -6   5   5      117.95      135.41     16.45 o
  -5   5   5       14.64       19.63      9.38 o
  -4   5   5     1837.24     1843.67     30.72 o
  -3   5   5      401.41      398.50     10.05 o
  -2   5   5    15065.17    14966.96     90.23 o
  -1   5   5       90.17       87.93      5.91 o
   0   5   5    28995.09    28624.45    215.03 o
   1   5   5     1130.08     1096.68     18.71 o
   2   5   5     6655.14     6790.35     57.57 o
   3   5   5       63.69       53.08     11.96 o
   4   5   5     1779.33     1882.24     47.43 o
   5   5   5       27.42       17.53     12.28 o
  -5   6   5        9.51       16.45      8.22 o
  -4   6   5      264.80      253.58     12.00 o
  -3   6   5     2275.31     2218.15     26.64 o
  -2   6   5     1123.60     1143.60     16.12 o
  -1   6   5      126.32      145.79      5.85 o
   0   6   5     2887.39     2847.15     35.92 o
   1   6   5     5649.21     5422.03     53.03 o
   2   6   5      484.67      469.87     14.65 o
   3   6   5       18.97       41.71     10.85 o
   4   6   5       70.34       98.85     15.72 o
   5   6   5      106.75       86.13     17.17 o
  -5   7   5      472.08      451.40     21.10 o
  -4   7   5     1004.36      964.68     20.42 o
  -3   7   5        0.14       -1.63      5.67 o
  -2   7   5     1175.90     1249.15     19.78 o
  -1   7   5    15231.42    14794.44     94.64 o
   0   7   5     3254.20     3141.33     39.07 o
   1   7   5      674.05      606.29     15.53 o
   2   7   5      801.29      726.83     17.30 o
   3   7   5     2584.89     2698.98     52.89 o
   4   7   5       63.23       81.34     14.18 o
   5   7   5      107.83      105.62     17.92 o
  -5   8   5        3.52        2.86      7.96 o
  -4   8   5      456.80      501.92     18.76 o
  -3   8   5     1512.40     1526.67     23.39 o
  -2   8   5     2704.50     2653.76     46.35 o
  -1   8   5     1598.02     1716.27     22.09 o
   0   8   5     2505.40     2481.82     34.77 o
   1   8   5     5190.30     5285.10     53.61 o
   2   8   5     1331.87     1318.01     27.12 o
   3   8   5      525.05      558.48     26.12 o
   4   8   5       46.08       27.61     12.58 o
   5   8   5       28.28       39.26     15.62 o
  -5   9   5      181.59      143.36     15.92 o
  -4   9   5        0.13        7.11      7.03 o
  -3   9   5       29.86       47.88     11.24 o
  -2   9   5      333.55      400.30     13.83 o
  -1   9   5     3157.38     3092.11     32.92 o
   0   9   5       15.00       20.43      9.17 o
   1   9   5      506.26      493.70     13.88 o
   2   9   5      152.16      144.89     12.35 o
   3   9   5      881.96      859.15     31.49 o
   4   9   5        0.72        6.69     10.83 o
   5   9   5        2.45       -5.72     10.71 o
  -5  10   5       18.09        6.81      9.26 o
  -4  10   5        1.20        4.73      7.05 o
  -3  10   5     7865.62     7632.00     84.76 o
  -2  10   5      571.27      588.02     17.01 o
  -1  10   5        3.08        9.60      4.32 o
   0  10   5       50.93       51.53      8.85 o
   1  10   5    14905.22    14453.16    129.69 o
   2  10   5      664.33      670.19     24.85 o
   3  10   5       97.88       88.64     15.58 o
   4  10   5       43.96       40.16     12.98 o
   5  10   5      166.12      150.96     24.46 o
  -5  11   5      445.45      472.21     24.63 o
  -4  11   5        1.06        2.77      7.89 o
  -3  11   5       12.54       23.14      8.66 o
  -2  11   5      566.02      567.29     23.67 o
  -1  11   5    11598.53    11346.92     91.90 o
   0  11   5      201.61      221.15     14.50 o
   1  11   5      236.89      287.11     16.81 o
   2  11   5      806.59      812.68     27.75 o
   3  11   5     1735.69     1623.60     48.66 o
   4  11   5        2.99        2.14     11.21 o
   5  11   5       24.06        4.58     12.83 o
  -5  12   5       50.20       57.62     12.66 o
  -4  12   5      502.38      504.65     22.42 o
  -3  12   5      267.64      284.33     16.87 o
  -2  12   5     2006.17     1896.35     39.81 o
  -1  12   5       60.03       62.18      8.00 o
   0  12   5     4338.90     4215.39     60.91 o
   1  12   5     1012.55     1003.57     32.66 o
   2  12   5     1177.26     1243.10     37.94 o
   3  12   5       28.99       48.98     16.24 o
   4  12   5      222.80      220.66     29.12 o
  -5  13   5       38.07       41.79     12.08 o
  -4  13   5      771.36      787.03     42.85 o
  -3  13   5       49.54       61.07     11.14 o
  -2  13   5     2980.68     2999.70     54.62 o
  -1  13   5       25.98       22.69      7.99 o
   0  13   5     7698.76     7654.68     92.28 o
   1  13   5       34.19       16.60     10.32 o
   2  13   5     1734.83     1623.15     50.87 o
   3  13   5        3.08       -9.52      9.52 o
   4  13   5      209.31      258.59     43.57 o
  -4  14   5      155.38      190.24     16.73 o
  -3  14   5        0.66        2.05      8.38 o
  -2  14   5      741.39      755.10     30.83 o
  -1  14   5       99.80       97.99     11.74 o
   0  14   5      484.95      467.32     22.04 o
   1  14   5      101.07      103.20     15.98 o
   2  14   5     2283.79     2305.72     63.34 o
   3  14   5       11.42       -9.95     15.60 o
   4  14   5       17.52        0.99     15.50 o
  -4  15   5      149.87      146.69     15.89 o
  -3  15   5        0.18        5.41      8.92 o
  -2  15   5        8.54       22.96      9.43 o
  -1  15   5      661.40      662.34     27.47 o
   0  15   5        4.79       19.85     10.04 o
   1  15   5       25.60       16.34     11.44 o
   2  15   5      185.39      208.25     23.85 o
   3  15   5      156.57      163.63     34.58 o
   4  15   5       24.55       48.25     19.68 o
  -4  16   5      149.51      151.21     19.85 o
  -3  16   5      206.67      233.75     25.60 o
  -2  16   5      527.12      500.76     25.08 o
  -1  16   5      171.86      185.43     19.00 o
   0  16   5      636.96      580.71     25.62 o
   1  16   5      873.30      825.48     34.38 o
   2  16   5      194.37      183.59     20.67 o
   3  16   5      159.38      181.90     22.48 o
   4  16   5       31.46       35.86     29.20 o
  -4  17   5       36.36       20.50     10.89 o
  -3  17   5        5.69        8.29     10.61 o
  -2  17   5      221.70      239.49     19.73 o
  -1  17   5       24.65       13.25     11.17 o
   0  17   5      478.72      506.88     25.28 o
   1  17   5      565.32      577.34     38.44 o
   2  17   5       72.56       92.06     18.49 o
   3  17   5        0.23       -6.78     12.00 o
  -4  18   5        1.08        4.75     10.74 o
  -3  18   5      299.16      264.56     21.89 o
  -2  18   5       33.58       33.90     13.76 o
  -1  18   5       10.55       19.23     16.40 o
   0  18   5      145.87      123.54     20.74 o
   1  18   5      991.51      906.29     38.27 o
   2  18   5       32.75       42.46     14.67 o
   3  18   5       28.88       23.17     15.19 o
  -3  19   5       11.41       26.53     13.26 o
  -2  19   5       14.24       -4.63     10.74 o
  -1  19   5     1419.62     1412.73     45.91 o
   0  19   5       47.21       52.74     25.12 o
   1  19   5       12.26       45.85     13.31 o
   2  19   5       79.44       60.04     15.62 o
   3  19   5      323.03      306.39     29.92 o
  -3  20   5      120.13       97.52     29.03 o
  -2  20   5       11.65       -7.86     13.20 o
  -1  20   5       18.41       35.78     14.88 o
   0  20   5      162.02      188.72     26.89 o
   1  20   5      496.32      533.06     29.23 o
   2  20   5        2.67       22.09     13.84 o
  -2  21   5       94.18       99.29     27.34 o
  -1  21   5       47.00       91.78     27.30 o
   0  21   5      243.88      217.82     34.53 o
   1  21   5       12.15       30.44     25.82 o
   2  21   5       94.72      111.25     19.46 o
  -2  22   5       97.10       92.13     32.39 o
  -1  22   5        3.45        7.52     18.47 o
   0  22   5       35.43       32.69     17.21 o
   1  22   5       24.94        5.96     35.10 o
  -1  23   5       13.35        9.05     16.20 o
   0  23   5       65.71      123.91     25.59 o
  -6   0   6        8.35       43.52     41.78 o
  -5   0   6       12.70       18.68     12.02 o
  -4   0   6     5069.82     4930.38     85.27 o
  -3   0   6     1069.14     1051.12     20.23 o
  -2   0   6      957.58      926.79     17.19 o
  -1   0   6      657.84      663.55     13.98 o
   0   0   6   100448.11    98152.68   1211.53 o
   1   0   6     3315.11     3384.88     49.49 o
   2   0   6     1602.86     1680.79     44.30 o
   3   0   6       53.86       52.39     16.93 o
   4   0   6     2097.74     2155.99     91.92 o
   5   0   6       42.82       22.41     23.34 o
  -6   1   6      182.73      160.46     17.22 o
  -5   1   6        0.14        3.48      7.30 o
  -4   1   6      362.27      347.49     12.48 o
  -3   1   6     1584.54     1511.52     17.42 o
  -2   1   6    23714.80    24088.76    129.71 o
  -1   1   6      572.49      618.87     10.55 o
   0   1   6     8330.48     8938.97     94.84 o
   1   1   6     4552.23     4579.41     45.72 o
   2   1   6    10077.34     9771.52     94.21 o
   3   1   6      114.15      138.94     22.58 o
   4   1   6       19.61        6.84     10.27 o
   5   1   6       13.14       15.63     10.87 o
  -6   2   6       15.11       24.77      9.89 o
  -5   2   6      371.16      427.55     19.66 o
  -4   2   6       43.95       41.97      6.16 o
  -3   2   6     2127.09     2159.65     21.02 o
  -2   2   6     1973.48     1984.00     18.76 o
  -1   2   6    30652.71    32043.96    182.25 o
   0   2   6      243.38      301.39     11.65 o
   1   2   6     5176.53     4989.86     45.14 o
   2   2   6      489.27      470.06     17.47 o
   3   2   6     2329.00     2314.57     58.76 o
   4   2   6       13.58        8.34      9.82 o
   5   2   6       39.55       29.86     11.46 o
  -6   3   6       57.80       55.58     11.42 o
  -5   3   6      181.37      174.89     16.94 o
  -4   3   6       89.60       85.97      7.02 o
  -3   3   6     4390.04     4294.86     43.31 o
  -2   3   6     7827.17     8154.06     69.14 o
  -1   3   6    21389.02    22071.53    129.95 o
   0   3   6        2.04        8.54      5.03 o
   1   3   6    14049.59    14200.17    102.22 o
   2   3   6     2344.89     2262.34     32.38 o
   3   3   6     2446.82     2334.08     58.37 o
   4   3   6        2.29        6.70     10.27 o
   5   3   6      133.96      119.00     17.41 o
  -6   4   6        0.65       10.86      9.48 o
  -5   4   6      275.60      276.39     15.99 o
  -4   4   6      543.84      553.19     13.32 o
  -3   4   6      109.38      120.13      9.23 o
  -2   4   6       50.44       69.06      4.11 o
  -1   4   6      599.68      556.73     12.19 o
   0   4   6     2655.87     2638.56     34.82 o
   1   4   6     1461.95     1437.92     21.84 o
   2   4   6       15.01       14.50      8.01 o
   3   4   6       10.70        4.23      8.69 o
   4   4   6       18.40       22.54     11.19 o
   5   4   6      103.68      129.03     16.92 o
  -5   5   6      198.90      202.37     13.75 o
  -4   5   6       37.23       53.04      9.07 o
  -3   5   6     2661.50     2663.24     36.28 o
  -2   5   6      831.26      857.31     12.53 o
  -1   5   6     6298.52     6447.02     59.54 o
   0   5   6      913.44      936.29     21.80 o
   1   5   6    12922.28    13088.24    121.66 o
   2   5   6      673.28      704.82     16.44 o
   3   5   6      194.82      196.22     19.96 o
   4   5   6       26.46       28.83     11.69 o
   5   5   6      107.15      104.35     16.17 o
  -5   6   6      915.29      919.01     26.23 o
  -4   6   6       99.76      105.72     12.51 o
  -3   6   6     4815.86     4875.71     53.15 o
  -2   6   6     1888.04     1958.48     22.12 o
  -1   6   6    35604.75    36349.50    207.38 o
   0   6   6     1494.16     1460.58     23.65 o
   1   6   6     4284.08     3935.78     44.22 o
   2   6   6     1769.69     1777.75     27.61 o
   3   6   6     2466.16     2420.36     50.04 o
   4   6   6      176.88      192.27     19.58 o
   5   6   6       63.76       57.79     14.88 o
  -5   7   6       89.74       83.35     10.27 o
  -4   7   6       18.54       23.42      5.23 o
  -3   7   6     5090.00     5033.40     46.59 o
  -2   7   6     3315.33     3451.27     34.60 o
  -1   7   6     1897.43     1821.67     20.11 o
   0   7   6     3175.34     3175.49     38.18 o
   1   7   6     8651.64     8608.85     87.43 o
   2   7   6     1315.92     1304.59     23.82 o
   3   7   6      466.68      412.12     22.96 o
   4   7   6      367.02      374.25     25.35 o
   5   7   6        6.97       -5.73     12.05 o
  -5   8   6       58.02       71.09      9.76 o
  -4   8   6     2664.95     2526.96     33.46 o
  -3   8   6      231.69      247.62     10.05 o
  -2   8   6      853.36      881.02     18.67 o
  -1   8   6      946.29      911.19     15.79 o
   0   8   6    25655.86    25350.75    184.54 o
   1   8   6        2.05       -5.67      5.67 o
   2   8   6      903.26      865.07     24.03 o
   3   8   6      193.07      213.71     18.22 o
   4   8   6      859.88      885.85     35.91 o
   5   8   6        1.27       -6.42     11.24 o
  -5   9   6       66.07       57.37      9.47 o
  -4   9   6      296.43      289.24     14.45 o
  -3   9   6        6.76        4.02      4.90 o
  -2   9   6    16306.66    16062.76    130.13 o
  -1   9   6     1220.99     1217.70     19.70 o
   0   9   6     1481.74     1451.11     27.64 o
   1   9   6      135.54      122.41     12.08 o
   2   9   6     8205.56     8162.80     88.83 o
   3   9   6      169.22      184.50     18.45 o
   4   9   6       16.18       16.64     11.07 o
   5   9   6       10.91        8.83     12.78 o
  -5  10   6       16.61       30.37      8.65 o
  -4  10   6      141.87      158.08     13.54 o
  -3  10   6        2.46       -6.21      6.21 o
  -2  10   6      425.67      414.53     15.03 o
  -1  10   6      837.58      818.16     20.79 o
   0  10   6     2870.43     2776.70     40.40 o
   1  10   6       64.11       95.69     14.89 o
   2  10   6      215.50      234.29     17.14 o
   3  10   6      292.84      296.97     24.05 o
   4  10   6      238.73      294.89     37.51 o
   5  10   6        1.35        2.93     14.24 o
  -5  11   6       15.61       17.99     10.16 o
  -4  11   6       90.83      114.17     12.96 o
  -3  11   6      633.33      635.46     25.38 o
  -2  11   6     1832.42     1833.44     34.71 o
  -1  11   6     1739.48     1702.47     27.73 o
   0  11   6      839.40      915.18     26.35 o
   1  11   6     1749.51     1686.31     37.40 o
   2  11   6       72.85       95.03     14.92 o
   3  11   6      806.38      856.80     43.62 o
   4  11   6       26.43       15.16     15.66 o
  -5  12   6       55.07       70.60     12.63 o
  -4  12   6      916.96      880.29     27.74 o
  -3  12   6      130.98      114.37     12.46 o
  -2  12   6       29.08       33.67      8.42 o
  -1  12   6      915.73      919.51     25.50 o
   0  12   6     3981.30     3935.75     59.50 o
   1  12   6     2559.98     2562.58     48.27 o
   2  12   6      185.44      151.02     17.35 o
   3  12   6       13.86       39.50     16.93 o
   4  12   6      114.27      118.83     23.75 o
  -5  13   6       66.51       37.31     14.88 o
  -4  13   6        4.85       13.28      9.14 o
  -3  13   6      205.22      170.90     14.66 o
  -2  13   6      789.09      818.43     28.30 o
  -1  13   6        6.65       30.13      8.43 o
   0  13   6      131.41      105.90     13.13 o
   1  13   6     1418.51     1314.57     39.06 o
   2  13   6      337.05      345.70     27.31 o
   3  13   6      242.63      296.99     30.82 o
   4  13   6       34.54       31.30     18.49 o
  -4  14   6        0.68       13.14      9.12 o
  -3  14   6      697.23      703.08     26.39 o
  -2  14   6      218.43      230.19     19.99 o
  -1  14   6     5058.29     4999.04     67.42 o
   0  14   6       57.95       80.07     12.60 o
   1  14   6      133.45      156.18     17.79 o
   2  14   6      185.29      167.80     22.26 o
   3  14   6      851.30      832.62     46.35 o
   4  14   6       10.76       -2.30     15.76 o
  -4  15   6       12.48       19.49     10.13 o
  -3  15   6     1370.33     1478.18     37.42 o
  -2  15   6       34.72       32.18     10.81 o
  -1  15   6     1519.64     1535.96     35.97 o
   0  15   6      470.03      444.02     22.56 o
   1  15   6     2572.61     2465.18     57.06 o
   2  15   6        0.59      -12.51     12.51 o
   3  15   6      339.43      333.78     36.62 o
   4  15   6       54.71       62.21     20.38 o
  -4  16   6       75.38       96.96     13.71 o
  -3  16   6        3.49        6.90      9.22 o
  -2  16   6      193.46      194.76     18.01 o
  -1  16   6      595.35      643.10     30.97 o
   0  16   6      857.52      852.53     55.21 o
   1  16   6      921.05      984.01     36.87 o
   2  16   6      255.05      210.53     28.90 o
   3  16   6      117.97       76.45     19.98 o
  -4  17   6       27.56       41.15     12.01 o
  -3  17   6       13.22       30.33     11.78 o
  -2  17   6     1352.16     1317.12     39.38 o
  -1  17   6      127.50      110.09     19.95 o
   0  17   6       75.58       63.13     13.99 o
   1  17   6       34.00       28.16     12.87 o
   2  17   6     1094.68     1156.59     82.47 o
   3  17   6       22.49        9.03     16.17 o
  -3  18   6       90.21       80.34     15.49 o
  -2  18   6       11.51       16.55     14.15 o
  -1  18   6       43.88       41.06     16.43 o
   0  18   6     1352.09     1477.84     81.86 o
   1  18   6       13.40       16.13     14.64 o
   2  18   6      176.48      173.58     21.73 o
   3  18   6        0.02       16.81     17.68 o
  -3  19   6        0.07       26.37     13.39 o
  -2  19   6        5.38        4.27     11.53 o
  -1  19   6       15.54      -14.48     14.48 o
   0  19   6      244.93      233.73     30.79 o
   1  19   6       16.61       43.67     13.81 o
   2  19   6       93.99      100.01     18.07 o
   3  19   6       15.41        7.33     17.18 o
  -3  20   6       37.19       41.59     14.78 o
  -2  20   6        0.29        0.33     12.80 o
  -1  20   6       43.06       61.74     18.43 o
   0  20   6      636.64      531.38     37.34 o
   1  20   6      185.07      184.27     33.72 o
   2  20   6       91.78       90.20     21.07 o
  -2  21   6      222.21      237.06     47.73 o
  -1  21   6       47.28       32.12     16.88 o
   0  21   6        8.62        1.12     14.68 o
   1  21   6       22.19       11.84     15.99 o
   2  21   6      120.49      150.99     28.63 o
  -2  22   6       19.57       52.41     19.84 o
  -1  22   6      171.31      125.94     29.16 o
   0  22   6       20.79       11.88     20.58 o
   1  22   6        0.59      -12.26     18.91 o
   0  23   6        0.60       27.31     18.30 o
  -6   1   7        5.08       24.38      9.62 o
  -5   1   7       56.86       42.05     10.25 o
  -4   1   7      681.68      648.64     15.77 o
  -3   1   7     7847.18     7696.24     52.19 o
  -2   1   7     2093.53     2127.44     21.57 o
  -1   1   7     4720.74     4744.26     37.69 o
   0   1   7     1975.42     2006.55     33.44 o
   1   1   7    21151.07    21230.43    156.45 o
   2   1   7     1819.38     1866.17     33.57 o
   3   1   7     1068.04     1071.81     36.02 o
   4   1   7       80.19       88.89     14.00 o
   5   1   7       78.62      110.27     16.18 o
  -6   2   7        3.23       -7.34      8.20 o
  -5   2   7      650.48      657.33     24.42 o
  -4   2   7      576.93      543.19     14.03 o
  -3   2   7     3455.58     3416.71     33.55 o
  -2   2   7        3.53       17.45      3.33 o
  -1   2   7    37413.10    38710.37    242.02 o
   0   2   7     4146.07     4057.72     47.22 o
   1   2   7     5333.38     5471.07     49.80 o
   2   2   7        5.51        9.24      6.73 o
   3   2   7     3755.30     3848.07     72.35 o
   4   2   7      196.94      245.86     21.04 o
   5   2   7       63.48       80.26     14.74 o
  -6   3   7        2.32       24.35      8.72 o
  -5   3   7       62.32       59.25      8.91 o
  -4   3   7     1562.86     1526.53     34.13 o
  -3   3   7      708.63      749.96     16.53 o
  -2   3   7      200.22      248.94     10.89 o
  -1   3   7     3671.21     3722.80     32.53 o
   0   3   7    22435.45    22311.35    175.58 o
   1   3   7     4320.03     4312.24     42.83 o
   2   3   7       57.10       74.32     10.96 o
   3   3   7      572.82      562.41     25.27 o
   4   3   7      612.59      630.71     29.85 o
   5   3   7       23.64       40.48     12.92 o
  -5   4   7        9.49       18.47     11.31 o
  -4   4   7      471.45      491.97     19.54 o
  -3   4   7      555.97      564.29     16.89 o
  -2   4   7    31172.50    31255.79    167.52 o
  -1   4   7      237.10      266.26      8.70 o
   0   4   7     5523.32     5711.99     60.54 o
   1   4   7     3906.72     3954.13     43.27 o
   2   4   7    20052.88    20282.35    146.27 o
   3   4   7      166.89      144.60     16.03 o
   4   4   7       11.16        6.00     14.19 o
   5   4   7       20.80       14.50     11.64 o
  -5   5   7      121.57      122.72     16.25 o
  -4   5   7     3518.97     3574.11     51.44 o
  -3   5   7       68.65       67.79      8.46 o
  -2   5   7     2005.67     2149.03     22.82 o
  -1   5   7     3062.09     3126.26     33.67 o
   0   5   7    30194.71    29953.43    238.43 o
   1   5   7      511.72      539.98     15.70 o
   2   5   7     2308.99     2301.43     32.89 o
   3   5   7      418.28      430.25     27.87 o
   4   5   7      970.32     1044.49     37.58 o
   5   5   7        6.35       16.20     11.75 o
  -5   6   7      196.91      210.62     20.21 o
  -4   6   7       28.73       15.99      8.54 o
  -3   6   7      674.69      685.22     19.11 o
  -2   6   7      222.44      194.46      7.85 o
  -1   6   7     5020.51     5094.42     47.09 o
   0   6   7        0.62        6.29      4.76 o
   1   6   7     2406.83     2403.31     34.29 o
   2   6   7      337.60      352.32     13.65 o
   3   6   7      757.34      753.51     29.80 o
   4   6   7      147.60      192.18     19.95 o
   5   6   7       22.72       65.71     14.04 o
  -5   7   7       36.90       68.37     20.32 o
  -4   7   7       87.13      122.09     13.52 o
  -3   7   7     3271.28     3112.99     41.76 o
  -2   7   7     1992.06     2069.46     26.37 o
  -1   7   7     1166.40     1088.68     16.40 o
   0   7   7     1726.39     1760.79     28.42 o
   1   7   7    12697.66    12775.08    106.81 o
   2   7   7      790.48      809.61     19.63 o
   3   7   7       99.69      109.35     14.55 o
   4   7   7      230.84      217.72     20.98 o
   5   7   7      115.75      145.46     24.13 o
  -5   8   7       72.96       80.99     15.38 o
  -4   8   7      415.71      412.68     24.33 o
  -3   8   7      114.53       90.14      7.20 o
  -2   8   7     2392.82     2415.70     31.43 o
  -1   8   7     2715.93     2509.46     30.10 o
   0   8   7     1563.73     1574.10     27.14 o
   1   8   7      586.58      614.79     18.10 o
   2   8   7     2121.02     1965.68     37.47 o
   3   8   7     1371.13     1457.85     40.74 o
   4   8   7        6.30        2.52     10.35 o
   5   8   7       35.08       23.22     13.43 o
  -5   9   7        9.28       15.23     12.17 o
  -4   9   7      108.52      101.79     14.09 o
  -3   9   7     1735.38     1721.52     26.62 o
  -2   9   7        4.09       11.32      5.93 o
  -1   9   7     1465.02     1411.91     22.32 o
   0   9   7      597.20      566.82     17.44 o
   1   9   7     1939.44     2007.09     34.56 o
   2   9   7      341.56      318.81     19.02 o
   3   9   7     1476.64     1395.04     40.75 o
   4   9   7        0.62       25.67     13.88 o
  -5  10   7      388.46      433.28     29.18 o
  -4  10   7       71.27       63.80     13.54 o
  -3  10   7      199.21      246.68     12.57 o
  -2  10   7        0.35        2.70      6.95 o
  -1  10   7    10151.65     9956.79     96.72 o
   0  10   7     2721.74     2664.34     35.65 o
   1  10   7     2422.04     2219.76     43.52 o
   2  10   7       22.19       24.76      9.89 o
   3  10   7     2472.63     2398.14     70.96 o
   4  10   7      178.76      154.03     21.94 o
  -5  11   7      111.75      125.67     21.24 o
  -4  11   7       30.03       33.80      8.53 o
  -3  11   7     2982.21     2822.15     62.20 o
  -2  11   7      295.17      307.06     16.52 o
  -1  11   7     3141.97     3040.15     72.93 o
   0  11   7     1217.41     1203.14     28.23 o
   1  11   7     6324.54     5988.10     88.71 o
   2  11   7      943.23      897.79     33.76 o
   3  11   7      293.33      234.32     26.97 o
   4  11   7       58.13       56.24     30.34 o
  -5  12   7        2.01        5.51     19.30 o
  -4  12   7       56.63       49.27     11.46 o
  -3  12   7      885.47      878.89     26.79 o
  -2  12   7     3537.95     3415.15     52.44 o
  -1  12   7      786.18      811.82     27.71 o
   0  12   7      118.26      143.51     13.00 o
   1  12   7      633.30      605.48     27.69 o
   2  12   7     3834.50     3744.48     71.21 o
   3  12   7       35.41       29.95     16.18 o
   4  12   7        0.96       -5.04     14.33 o
  -5  13   7       16.21       28.94      8.46 o
  -4  13   7      567.35      553.76     23.61 o
  -3  13   7      312.98      337.54     24.58 o
  -2  13   7      361.54      351.36     20.46 o
  -1  13   7      426.01      427.11     23.55 o
   0  13   7     6387.94     6104.88     74.39 o
   1  13   7      438.70      376.80     24.03 o
   2  13   7     1338.94     1373.66     48.45 o
   3  13   7        2.61       -6.66     13.28 o
   4  13   7      452.66      435.46     38.81 o
  -4  14   7       15.48       17.97     11.79 o
  -3  14   7       50.89       53.00     11.07 o
  -2  14   7     2495.55     2494.53     50.74 o
  -1  14   7      112.50      124.28     14.91 o
   0  14   7      575.97      588.69     24.95 o
   1  14   7       37.13       44.07     11.78 o
   2  14   7      287.47      382.33     29.12 o
   3  14   7        3.77       11.05     14.04 o
   4  14   7      137.08      191.39     29.58 o
  -4  15   7        0.14        8.23      9.25 o
  -3  15   7       78.83       66.04     12.43 o
  -2  15   7       93.94       65.20     13.20 o
  -1  15   7       24.22       40.08     11.29 o
   0  15   7      155.71      117.46     14.50 o
   1  15   7      842.83      811.38     33.96 o
   2  15   7       89.45       80.43     19.00 o
   3  15   7        5.94        7.68     15.05 o
   4  15   7       44.77        4.07     16.17 o
  -4  16   7      115.91      104.27     14.36 o
  -3  16   7       12.62       12.12     10.04 o
  -2  16   7     1589.03     1552.42     49.32 o
  -1  16   7      711.72      706.30     37.76 o
   0  16   7      218.27      243.43     21.52 o
   1  16   7      200.58      187.21     17.99 o
   2  16   7      940.36      871.42     42.77 o
   3  16   7      357.24      445.14     38.88 o
  -4  17   7      141.14      135.09     15.99 o
  -3  17   7        2.73       11.14      9.69 o
  -2  17   7       35.52       28.89     11.31 o
  -1  17   7       83.37       69.72     20.86 o
   0  17   7      834.76      875.72     37.25 o
   1  17   7        1.62       13.32     10.68 o
   2  17   7        1.30        3.70     16.72 o
   3  17   7      235.64      200.60     52.27 o
  -3  18   7      139.03      144.66     15.89 o
  -2  18   7       88.52       89.52     16.73 o
  -1  18   7      721.37      674.33     39.22 o
   0  18   7       76.69       41.36     14.07 o
   1  18   7      429.42      441.65     33.41 o
   2  18   7        0.26       -9.92     13.92 o
   3  18   7       59.74       84.99     22.18 o
  -3  19   7      687.66      684.01     50.14 o
  -2  19   7       81.53       82.49     17.21 o
  -1  19   7      407.41      371.52     35.04 o
   0  19   7        2.18        2.46     13.42 o
   1  19   7      837.45      876.15     48.49 o
   2  19   7       61.48       68.59     16.52 o
  -3  20   7       46.64       73.79     17.76 o
  -2  20   7       41.05       37.07     15.04 o
  -1  20   7      144.77      145.75     26.74 o
   0  20   7        6.92       10.79     18.56 o
   1  20   7       16.22       20.82     18.86 o
   2  20   7       94.01      105.02     26.37 o
  -2  21   7        7.01        9.80     14.70 o
  -1  21   7        4.82       -5.80     13.59 o
   0  21   7      217.16      221.51     28.17 o
   1  21   7        0.05       27.19     21.66 o
  -1  22   7       77.54       78.03     33.98 o
   0  22   7       50.71       78.40     23.25 o
   1  22   7       10.17      -17.76     37.33 o
  -5   0   8      109.33      110.00     16.62 o
  -4   0   8     4544.90     4501.47     63.67 o
  -3   0   8        0.57        5.48      6.49 o
  -2   0   8    14031.93    13889.15    127.27 o
  -1   0   8     5776.33     5590.98    103.57 o
   0   0   8    11977.64    11113.34    141.39 o
   1   0   8        6.35        7.04      7.08 o
   2   0   8     8233.45     8191.28    122.15 o
   3   0   8     1195.63     1177.43     53.96 o
   4   0   8      556.43      622.92     39.20 o
   5   0   8        7.83       10.07     14.96 o
  -5   1   8       40.58       22.31      7.47 o
  -4   1   8     1580.44     1540.73     24.79 o
  -3   1   8      979.99      964.05     15.00 o
  -2   1   8    10207.86    10121.43     66.73 o
  -1   1   8     3023.99     3049.42     40.15 o
   0   1   8    17825.56    17978.84    162.83 o
   1   1   8     1844.86     1778.61     26.53 o
   2   1   8     4251.03     4342.86     52.40 o
   3   1   8      340.26      330.42     22.93 o
   4   1   8      513.91      558.33     26.85 o
   5   1   8       49.90       43.23     19.10 o
  -5   2   8        0.22       -6.75      8.49 o
  -4   2   8       29.93       33.02      8.80 o
  -3   2   8     6804.51     6725.49     56.82 o
  -2   2   8      619.10      652.51     12.16 o
  -1   2   8      362.73      435.24     10.25 o
   0   2   8     3518.68     3527.05     38.99 o
   1   2   8    12812.54    12886.79     92.35 o
   2   2   8       48.84       43.63      8.64 o
   3   2   8       54.63       21.54     12.37 o
   4   2   8       65.96       58.64     13.88 o
   5   2   8      234.98      229.38     21.09 o
  -5   3   8      551.24      486.52     25.67 o
  -4   3   8      884.23      881.46     24.71 o
  -3   3   8        4.56        6.74      5.60 o
  -2   3   8      166.79      199.21     10.72 o
  -1   3   8    12921.85    12577.61     87.71 o
   0   3   8     8449.31     8256.41     81.10 o
   1   3   8     1003.14     1022.37     18.46 o
   2   3   8       23.32       29.71      7.74 o
   3   3   8     2341.12     2466.38     51.05 o
   4   3   8      379.31      367.73     25.09 o
   5   3   8       72.57       68.58     14.96 o
  -5   4   8       96.71       82.96     19.89 o
  -4   4   8       72.67      104.51     16.85 o
  -3   4   8      297.91      278.51     15.72 o
  -2   4   8     1518.15     1486.46     18.71 o
  -1   4   8      203.80      195.52      8.34 o
   0   4   8      427.91      393.09     15.32 o
   1   4   8     3732.79     3694.63     40.55 o
   2   4   8      557.40      561.61     16.88 o
   3   4   8      298.87      306.88     24.00 o
   4   4   8       27.69       16.82     11.65 o
   5   4   8        1.68       16.20     11.25 o
  -5   5   8      693.97      735.29     35.40 o
  -4   5   8      145.68      175.03     12.65 o
  -3   5   8       11.62       11.58      6.46 o
  -2   5   8      328.46      383.17     10.57 o
  -1   5   8    10487.76    10393.08     82.11 o
   0   5   8     1692.65     1617.37     29.74 o
   1   5   8       42.96       75.17      9.84 o
   2   5   8      140.55      142.68     10.29 o
   3   5   8     1523.74     1497.29     40.25 o
   4   5   8      221.12      216.56     31.79 o
   5   5   8        1.35        3.31     11.36 o
  -5   6   8       43.47       45.67     12.70 o
  -4   6   8       23.34       14.89      9.00 o
  -3   6   8     7354.36     7309.91     71.34 o
  -2   6   8     1213.60     1174.62     18.74 o
  -1   6   8      132.04      133.29      8.21 o
   0   6   8      580.37      589.89     15.66 o
   1   6   8    22762.08    22633.40    185.10 o
   2   6   8     1550.05     1550.54     27.81 o
   3   6   8       43.04       13.25     13.05 o
   4   6   8      130.41      109.13     16.66 o
   5   6   8      286.82      295.58     24.29 o
  -5   7   8      212.20      227.70     22.88 o
  -4   7   8       19.94       17.11      8.49 o
  -3   7   8       81.93      107.57     12.90 o
  -2   7   8     1747.33     1711.66     22.93 o
  -1   7   8    11524.46    11419.40     83.56 o
   0   7   8       72.95       60.60      6.62 o
   1   7   8       62.55       59.48      8.76 o
   2   7   8     1858.49     1835.67     30.84 o
   3   7   8     1553.93     1611.47     72.90 o
   4   7   8       10.41       -8.65     10.33 o
  -5   8   8       46.57       36.70     13.02 o
  -4   8   8      861.00      908.29     37.70 o
  -3   8   8      203.65      217.21     11.63 o
  -2   8   8     4154.59     4044.04     39.53 o
  -1   8   8     2100.15     2078.60     29.64 o
   0   8   8    12953.56    12695.47    108.03 o
   1   8   8      426.74      429.87     17.60 o
   2   8   8     4132.71     4159.34     64.00 o
   3   8   8      167.78      134.23     18.61 o
   4   8   8      440.00      411.31     30.63 o
  -5   9   8       19.04       56.77     14.91 o
  -4   9   8      857.28      876.34     33.60 o
  -3   9   8      557.97      582.05     15.45 o
  -2   9   8     4749.14     4593.69     49.77 o
  -1   9   8      235.75      240.35     12.60 o
   0   9   8    14364.87    14003.07    117.93 o
   1   9   8     1353.14     1272.66     28.70 o
   2   9   8     2797.86     2800.05     55.59 o
   3   9   8        4.24       12.72     12.04 o
   4   9   8      646.51      710.18     38.98 o
  -5  10   8        3.27        2.92     12.98 o
  -4  10   8      328.17      361.08     25.52 o
  -3  10   8      108.89       88.64      8.37 o
  -2  10   8      885.80      854.13     25.66 o
  -1  10   8      298.86      292.07     16.59 o
   0  10   8      846.33      820.01     21.72 o
   1  10   8      720.74      734.05     28.77 o
   2  10   8      841.37      918.62     30.44 o
   3  10   8       17.20       16.92     14.71 o
   4  10   8        0.44        7.75     13.28 o
  -5  11   8       70.84       82.51     29.27 o
  -4  11   8      163.89      175.33     14.72 o
  -3  11   8        0.29        0.11      8.07 o
  -2  11   8        9.67       44.62      9.84 o
  -1  11   8     4796.53     4605.58     94.99 o
   0  11   8      793.06      813.34     22.10 o
   1  11   8      331.01      320.29     21.85 o
   2  11   8      381.48      360.80     21.84 o
   3  11   8      634.27      712.14     42.23 o
   4  11   8       17.79        5.92     14.16 o
  -5  12   8        1.47       18.79     14.83 o
  -4  12   8      102.49      113.67     13.37 o
  -3  12   8      577.82      601.17     23.28 o
  -2  12   8     2152.43     2103.68     53.58 o
  -1  12   8     1544.53     1537.94     38.48 o
   0  12   8     1422.98     1307.57     36.96 o
   1  12   8     1351.75     1342.12     49.71 o
   2  12   8      967.12      911.06     32.04 o
   3  12   8      434.44      417.63     35.19 o
   4  12   8       73.22       58.33     20.97 o
  -4  13   8       30.43       27.73     13.29 o
  -3  13   8        0.01       -0.11     10.40 o
  -2  13   8      320.46      335.76     19.46 o
  -1  13   8      603.66      580.18     25.78 o
   0  13   8       94.03       94.68     12.43 o
   1  13   8      558.59      550.55     31.20 o
   2  13   8      124.94      122.61     20.62 o
   3  13   8      191.24      163.94     38.31 o
   4  13   8        1.33       17.52     17.93 o
  -4  14   8       15.06       12.70      8.82 o
  -3  14   8     1334.38     1284.59     34.22 o
  -2  14   8       51.11       44.70     13.02 o
  -1  14   8       14.24       26.53     10.23 o
   0  14   8      165.15      165.55     16.12 o
   1  14   8     3677.96     3694.26     85.36 o
   2  14   8      183.33      164.56     22.26 o
   3  14   8       56.52       55.04     24.06 o
   4  14   8       22.18       19.13     24.99 o
  -4  15   8       20.42       25.72      9.85 o
  -3  15   8       21.46       10.53      9.76 o
  -2  15   8      417.87      356.75     22.43 o
  -1  15   8     4563.35     4589.97     74.92 o
   0  15   8      220.73      221.94     18.25 o
   1  15   8       26.60       47.93     13.13 o
   2  15   8      291.73      316.93     46.89 o
   3  15   8      698.06      647.95     44.36 o
  -4  16   8       44.83       44.53     13.20 o
  -3  16   8      211.58      188.76     17.28 o
  -2  16   8      267.87      204.76     19.37 o
  -1  16   8       15.29       40.61     18.17 o
   0  16   8      840.04      791.53     35.73 o
   1  16   8      221.58      269.24     27.28 o
   2  16   8       71.87       89.35     32.09 o
   3  16   8        3.45       52.19     19.16 o
  -3  17   8       43.57       61.53     12.91 o
  -2  17   8      300.47      293.24     22.38 o
  -1  17   8        7.04       -6.75     12.90 o
   0  17   8     1048.59     1075.94     42.08 o
   1  17   8       47.29       66.54     17.77 o
   2  17   8      378.61      391.42     32.46 o
   3  17   8        0.22       26.86     18.15 o
  -3  18   8       42.45       73.19     13.70 o
  -2  18   8      315.07      243.79     41.70 o
  -1  18   8      177.65      197.99     25.56 o
   0  18   8      179.34      184.71     21.22 o
   1  18   8        4.63       -4.38     13.42 o
   2  18   8      455.82      639.85     48.68 o
  -3  19   8        0.04       -0.15     13.83 o
  -2  19   8        0.39      -12.11     12.11 o
  -1  19   8        0.07       -8.76     14.67 o
   0  19   8        0.25        9.74     13.54 o
   1  19   8        0.97       24.38     15.52 o
   2  19   8      106.29       96.72     26.31 o
  -2  20   8      149.00      109.53     21.01 o
  -1  20   8       49.20       12.50     16.55 o
   0  20   8       56.88       40.50     17.77 o
   1  20   8       86.93       92.41     31.20 o
   2  20   8        5.89       -0.25     20.60 o
  -2  21   8       63.89       31.59     17.84 o
  -1  21   8        5.78       22.43     16.05 o
   0  21   8      146.77      168.90     25.26 o
   1  21   8      157.59      186.56     34.56 o
  -1  22   8        6.00       14.15     16.88 o
   0  22   8      106.46      104.68     22.15 o
  -5   1   9      189.00      182.55     11.63 o
  -4   1   9      419.04      443.16     14.53 o
  -3   1   9     1729.64     1777.95     22.53 o
  -2   1   9     2849.18     2914.89     34.09 o
  -1   1   9     5441.59     5274.54     48.02 o
   0   1   9     1009.48      939.38     25.32 o
   1   1   9     6478.50     6599.37     60.46 o
   2   1   9     2318.71     2343.21     37.80 o
   3   1   9     1218.77     1198.03     39.85 o
   4   1   9       78.60       61.73     14.25 o
   5   1   9       93.15       98.52     16.55 o
  -5   2   9      464.64      455.70     24.14 o
  -4   2   9       29.62       24.89      8.26 o
  -3   2   9     5526.81     5477.94     47.03 o
  -2   2   9     1541.70     1534.00     19.61 o
  -1   2   9    15965.19    15682.39    108.84 o
   0   2   9      971.84      954.40     18.40 o
   1   2   9     4599.76     4528.37     48.17 o
   2   2   9     2265.04     2290.93     38.92 o
   3   2   9     2119.48     2155.36     46.85 o
   4   2   9       47.24       47.29     13.33 o
   5   2   9      127.87      129.33     20.10 o
  -5   3   9        3.20        3.01      9.44 o
  -4   3   9       10.19       13.31      7.44 o
  -3   3   9     4267.14     4298.96     54.04 o
  -2   3   9     4157.48     4115.33     50.60 o
  -1   3   9        1.74        4.84      4.05 o
   0   3   9     3782.42     3790.40     43.15 o
   1   3   9     3911.41     3792.77     39.95 o
   2   3   9     2709.51     2732.39     44.18 o
   3   3   9       10.34       27.66     10.42 o
   4   3   9      104.51      117.64     17.05 o
   5   3   9       17.42       15.99     11.88 o
  -5   4   9        9.96       14.52     10.48 o
  -4   4   9     2639.79     2676.87     41.28 o
  -3   4   9     1339.39     1360.78     25.12 o
  -2   4   9     1277.62     1342.92     20.55 o
  -1   4   9     1177.21     1164.62     19.99 o
   0   4   9    28490.72    27543.42    261.85 o
   1   4   9     1458.48     1377.70     26.37 o
   2   4   9      410.83      426.93     16.86 o
   3   4   9       77.50       82.19     13.06 o
   4   4   9     1307.50     1436.16     44.45 o
   5   4   9       29.29        7.79     13.58 o
  -5   5   9       10.09       -6.01     10.96 o
  -4   5   9      152.64      161.92     12.69 o
  -3   5   9      251.88      254.77     12.90 o
  -2   5   9    18656.37    18190.54    123.68 o
  -1   5   9     2330.20     2311.78     27.96 o
   0   5   9      613.94      605.91     19.98 o
   1   5   9     2156.80     2137.50     31.59 o
   2   5   9     7688.27     7712.25     77.65 o
   3   5   9      260.24      262.99     20.32 o
   4   5   9        6.84        0.35     10.64 o
  -5   6   9        2.04       -5.60     11.74 o
  -4   6   9        1.15       -5.89      6.31 o
  -3   6   9       66.87       66.33      8.94 o
  -2   6   9     3416.27     3436.70     36.78 o
  -1   6   9     4399.19     4386.95     46.22 o
   0   6   9     1058.61      999.37     21.53 o
   1   6   9      868.80      885.07     22.00 o
   2   6   9       14.37       17.16     10.16 o
   3   6   9      633.61      653.11     32.34 o
   4   6   9        6.15       -9.89     15.28 o
  -5   7   9        3.90       13.97     11.21 o
  -4   7   9       16.09       19.26      7.58 o
  -3   7   9     2100.88     2100.72     36.93 o
  -2   7   9     3794.28     3826.04     39.98 o
  -1   7   9     5226.14     5101.79     55.40 o
   0   7   9        3.99       -0.51      6.86 o
   1   7   9     3011.17     3011.50     46.27 o
   2   7   9      388.77      376.76     20.30 o
   3   7   9     1315.94     1298.24     43.41 o
   4   7   9        2.44       19.53     13.17 o
  -5   8   9       57.75       58.60     14.44 o
  -4   8   9      521.09      541.41     24.86 o
  -3   8   9      552.83      545.52     13.65 o
  -2   8   9       25.66       45.91      6.83 o
  -1   8   9      562.74      465.98     18.77 o
   0   8   9     3678.94     3535.98     46.66 o
   1   8   9     3602.61     3514.27     55.51 o
   2   8   9       81.96       84.01     13.33 o
   3   8   9        0.88        3.17     11.26 o
   4   8   9       57.36       22.23     14.46 o
  -5   9   9      117.16      102.55     23.07 o
  -4   9   9       48.85       46.76     15.16 o
  -3   9   9      541.25      537.57     15.31 o
  -2   9   9       40.22       38.55      8.46 o
  -1   9   9      882.38      901.92     24.66 o
   0   9   9      681.15      679.28     21.36 o
   1   9   9     2334.72     2307.20     40.71 o
   2   9   9        7.00       30.63     10.91 o
   3   9   9       26.44       33.31     15.35 o
   4   9   9       17.40       22.82     14.28 o
  -5  10   9      190.61      229.06     28.65 o
  -4  10   9       89.61       89.55     15.40 o
  -3  10   9      582.70      582.31     27.01 o
  -2  10   9      765.76      818.23     27.59 o
  -1  10   9    12025.73    11867.56    130.77 o
   0  10   9      468.98      442.43     25.81 o
   1  10   9     1255.22     1252.86     38.30 o
   2  10   9      880.95      888.74     31.22 o
   3  10   9      561.69      610.29     40.51 o
   4  10   9       50.46       43.47     17.79 o
  -5  11   9       77.21       68.63     17.97 o
  -4  11   9      102.78      128.65     17.58 o
  -3  11   9     1655.83     1797.20     36.79 o
  -2  11   9       49.11       34.39     10.37 o
  -1  11   9     1824.82     1787.62     38.12 o
   0  11   9     1912.63     1806.00     35.83 o
   1  11   9     3217.55     3047.12     62.31 o
   2  11   9       24.21       36.41     18.01 o
   3  11   9      435.70      515.26     37.94 o
   4  11   9      167.34      198.73     29.40 o
  -4  12   9      379.34      369.73     25.98 o
  -3  12   9        9.64       15.85      8.81 o
  -2  12   9      254.60      266.10     19.11 o
  -1  12   9      356.83      357.27     18.67 o
   0  12   9     3884.70     3907.59     56.09 o
   1  12   9       15.32       -4.17     13.67 o
   2  12   9      230.76      261.97     22.07 o
   3  12   9      232.44      184.46     26.55 o
   4  12   9      220.72      221.47     38.93 o
  -4  13   9       99.22      110.98     18.02 o
  -3  13   9        2.26       13.61      8.87 o
  -2  13   9     3101.03     3062.53     65.64 o
  -1  13   9      617.68      631.33     27.43 o
   0  13   9      256.29      240.57     18.27 o
   1  13   9       38.96       30.79     15.14 o
   2  13   9     1869.91     2065.43     66.82 o
   3  13   9      105.56       54.06     18.60 o
   4  13   9        1.10        7.13     16.31 o
  -4  14   9      194.05      213.11     15.91 o
  -3  14   9       62.17       79.24     12.38 o
  -2  14   9       28.13       25.07     13.83 o
  -1  14   9       46.45       49.12     12.56 o
   0  14   9     1518.12     1533.14     40.12 o
   1  14   9       61.80       61.96     23.21 o
   2  14   9       33.01       91.73     19.87 o
   3  14   9       34.94       16.19     15.72 o
  -4  15   9       71.01       68.24     12.22 o
  -3  15   9       37.43       44.33     11.48 o
  -2  15   9      225.65      193.33     23.48 o
  -1  15   9      150.53      151.87     30.12 o
   0  15   9      150.28      151.51     19.90 o
   1  15   9      169.92      191.78     23.98 o
   2  15   9        4.57       -6.79     14.73 o
   3  15   9      110.90      146.65     25.79 o
  -4  16   9      276.37      256.43     18.88 o
  -3  16   9       45.24       51.35     12.39 o
  -2  16   9       84.93       64.42     15.21 o
  -1  16   9      101.55      105.67     17.12 o
   0  16   9      684.71      686.89     34.63 o
   1  16   9      654.80      685.94     39.17 o
   2  16   9       36.66        0.12     23.96 o
   3  16   9        9.67       16.20     15.54 o
  -3  17   9        5.81       28.27     13.87 o
  -2  17   9      225.05      298.26     30.23 o
  -1  17   9      156.74      202.74     25.12 o
   0  17   9       25.36       13.39     10.91 o
   1  17   9       64.36       45.65     15.90 o
   2  17   9      181.22      120.33     42.34 o
   3  17   9      182.82      195.11     32.53 o
  -3  18   9      181.91      126.91     16.68 o
  -2  18   9       26.70       35.64     16.24 o
  -1  18   9      464.67      412.40     34.27 o
   0  18   9       17.26       27.76     12.32 o
   1  18   9        0.29       -2.23     13.31 o
   2  18   9       55.44       23.40     28.97 o
  -3  19   9       95.12      127.49     18.72 o
  -2  19   9       17.02       35.10     17.46 o
  -1  19   9      332.17      354.44     33.61 o
   0  19   9      157.14      151.17     19.24 o
   1  19   9      546.12      588.91     40.39 o
   2  19   9       15.23       25.63     31.20 o
  -2  20   9       35.40       36.75     17.44 o
  -1  20   9      256.58      310.51     39.57 o
   0  20   9       24.64       22.33     13.68 o
   1  20   9      174.71      195.87     30.52 o
  -1  21   9        0.88      -14.54     14.54 o
   0  21   9       35.59       23.74     21.87 o
   1  21   9        1.72       21.41     27.85 o
  -5   0  10      103.27       96.48     19.02 o
  -4   0  10      239.15      247.41     18.03 o
  -3   0  10      321.91      329.87     14.78 o
  -2   0  10    19580.32    19806.84    176.78 o
  -1   0  10     2363.52     2419.44     46.29 o
   0   0  10      719.85      609.22     42.34 o
   1   0  10     3368.89     3392.94     56.08 o
   2   0  10    14682.64    14731.42    169.26 o
   3   0  10      224.71      271.88     25.87 o
   4   0  10       86.39       52.96     18.59 o
  -5   1  10       57.05       80.06     15.73 o
  -4   1  10      743.89      760.67     16.09 o
  -3   1  10       19.02       10.47      4.58 o
  -2   1  10      460.58      462.68     11.99 o
  -1   1  10     4334.24     4381.12     54.48 o
   0   1  10    12417.78    12306.64    125.89 o
   1   1  10       31.94       19.88      6.06 o
   2   1  10      501.35      538.61     18.98 o
   3   1  10      545.08      567.45     25.82 o
   4   1  10      339.95      366.39     25.21 o
  -5   2  10      107.81      107.92     14.69 o
  -4   2  10      295.82      307.28     17.74 o
  -3   2  10      720.74      729.47     15.36 o
  -2   2  10      496.44      494.39     12.66 o
  -1   2  10     7605.41     7708.36     70.62 o
   0   2  10     1353.48     1340.18     32.10 o
   1   2  10     2068.48     2045.33     29.74 o
   2   2  10       10.00        9.93      9.29 o
   3   2  10     1232.95     1252.74     36.49 o
   4   2  10       49.17       65.80     14.97 o
  -5   3  10      177.87      175.86     17.64 o
  -4   3  10      257.47      272.53     15.71 o
  -3   3  10     3952.53     3787.69     37.11 o
  -2   3  10     1972.24     1978.77     26.57 o
  -1   3  10     2086.00     2071.15     30.38 o
   0   3  10     2075.35     2102.74     44.33 o
   1   3  10    11085.22    10971.97     90.42 o
   2   3  10     1381.66     1377.67     31.69 o
   3   3  10      153.79      184.29     19.49 o
   4   3  10       40.05       69.26     16.51 o
  -5   4  10        0.71       -3.32      9.06 o
  -4   4  10       76.40       83.79     10.30 o
  -3   4  10        6.97        9.11      6.60 o
  -2   4  10      144.36      194.43     19.98 o
  -1   4  10     1897.81     1806.38     28.34 o
   0   4  10      207.28      189.62     18.07 o
   1   4  10     1993.18     2043.80     34.02 o
   2   4  10      242.54      235.09     16.82 o
   3   4  10      178.23      186.87     30.88 o
   4   4  10       20.54        0.53     12.40 o
  -5   5  10       14.81        4.13     10.23 o
  -4   5  10       15.53        8.58      7.65 o
  -3   5  10     1525.10     1524.23     30.90 o
  -2   5  10      287.01      328.29     14.84 o
  -1   5  10     1036.47     1054.23     24.10 o
   0   5  10       57.61       59.09     10.72 o
   1   5  10     4950.93     4895.37     57.21 o
   2   5  10      815.79      823.37     24.26 o
   3   5  10      355.56      374.61     25.92 o
   4   5  10        0.38       -1.85     12.38 o
  -5   6  10      291.07      321.96     36.67 o
  -4   6  10      212.17      248.69     15.29 o
  -3   6  10     1059.96     1121.60     27.28 o
  -2   6  10        8.76       14.14      5.53 o
  -1   6  10    13082.88    13025.29    155.19 o
   0   6  10     4620.30     4465.35     56.52 o
   1   6  10     1141.40     1133.74     25.70 o
   2   6  10        7.78       12.94      7.42 o
   3   6  10     1348.43     1385.93     45.29 o
   4   6  10      170.68      190.72     27.82 o
  -5   7  10      270.84      308.74     26.95 o
  -4   7  10      180.95      184.57     14.44 o
  -3   7  10     1396.67     1374.67     26.03 o
  -2   7  10      645.85      676.75     17.69 o
  -1   7  10     2053.22     1995.01     39.20 o
   0   7  10     4706.12     4593.51     66.14 o
   1   7  10     2150.55     2140.23     35.11 o
   2   7  10      810.36      809.15     33.23 o
   3   7  10      221.50      201.35     21.36 o
   4   7  10       70.42       68.06     16.53 o
  -5   8  10       17.48       39.21     16.02 o
  -4   8  10       26.22       20.80      9.50 o
  -3   8  10      573.27      572.10     14.87 o
  -2   8  10     7075.29     6882.20     73.73 o
  -1   8  10       80.29       82.23     10.64 o
   0   8  10     1919.49     1929.84     36.78 o
   1   8  10      781.52      759.53     22.74 o
   2   8  10     3639.90     3586.75     61.94 o
   3   8  10        7.32       13.35     11.32 o
   4   8  10        2.45        4.14     11.79 o
  -5   9  10       30.76       35.42     14.04 o
  -4   9  10     1460.46     1532.61     42.96 o
  -3   9  10      407.97      437.92     14.05 o
  -2   9  10      579.36      573.76     21.37 o
  -1   9  10     2684.72     2660.41     52.15 o
   0   9  10     6388.24     6184.55     79.45 o
   1   9  10      516.12      465.80     19.30 o
   2   9  10      982.41     1029.15     33.10 o
   3   9  10      148.70      122.99     24.59 o
   4   9  10      342.55      424.03     33.02 o
  -5  10  10        0.17       -8.54     11.85 o
  -4  10  10       32.04       45.88     13.22 o
  -3  10  10      172.43      177.14     13.52 o
  -2  10  10     1240.37     1212.40     28.41 o
  -1  10  10        2.89       -1.67      8.16 o
   0  10  10       28.08       25.96     14.20 o
   1  10  10      593.74      579.25     34.06 o
   2  10  10      513.57      580.77     26.62 o
   3  10  10       43.48       49.23     16.70 o
   4  10  10       99.99      132.41     32.61 o
  -5  11  10       28.63       17.83     17.69 o
  -4  11  10      122.97      134.55     23.31 o
  -3  11  10      592.02      565.23     21.81 o
  -2  11  10      426.68      455.96     23.66 o
  -1  11  10        1.77        6.38      8.41 o
   0  11  10      148.84      158.79     13.80 o
   1  11  10     2379.85     2431.24     60.63 o
   2  11  10        4.95       20.40     10.47 o
   3  11  10       24.99       56.99     17.95 o
   4  11  10       32.93       18.27     17.47 o
  -4  12  10      148.24      149.77     18.93 o
  -3  12  10       18.06       26.74      9.59 o
  -2  12  10      881.21      886.42     32.27 o
  -1  12  10      619.80      671.24     26.07 o
   0  12  10     1340.23     1373.33     32.80 o
   1  12  10      157.91      155.65     19.30 o
   2  12  10      346.77      353.81     29.59 o
   3  12  10      632.02      660.56     52.22 o
  -4  13  10      119.29      124.49     12.37 o
  -3  13  10       28.77       30.68     10.71 o
  -2  13  10        8.88        1.48      9.52 o
  -1  13  10       39.64       43.55     11.48 o
   0  13  10     1014.47      953.19     30.15 o
   1  13  10       14.90        7.80     10.54 o
   2  13  10       14.04        7.08     17.71 o
   3  13  10      303.89      329.44     34.23 o
  -4  14  10       20.82       13.68      9.45 o
  -3  14  10      253.41      282.17     19.60 o
  -2  14  10        0.23       14.02      9.17 o
  -1  14  10     1044.72     1047.81     35.55 o
   0  14  10      940.88      910.13     38.20 o
   1  14  10      995.57      949.31     37.71 o
   2  14  10        0.75       16.83     19.19 o
   3  14  10      298.40      311.82     33.54 o
  -4  15  10        7.43       24.16     11.16 o
  -3  15  10      449.32      460.50     23.82 o
  -2  15  10      137.79      165.06     19.73 o
  -1  15  10      486.35      460.26     29.09 o
   0  15  10       42.01       53.40     13.88 o
   1  15  10     1850.25     1904.78     53.32 o
   2  15  10      392.80      365.28     40.95 o
   3  15  10       17.08       42.57     22.99 o
  -3  16  10      309.45      312.23     23.05 o
  -2  16  10       81.57      101.89     17.07 o
  -1  16  10      170.14      206.10     30.55 o
   0  16  10       72.00       85.29     16.69 o
   1  16  10      371.04      347.69     26.71 o
   2  16  10      419.06      433.42     62.40 o
   3  16  10       81.08       75.00     26.75 o
  -3  17  10       34.73       23.51     13.70 o
  -2  17  10        5.48       -4.25     13.13 o
  -1  17  10       22.18       45.75     15.44 o
   0  17  10     1217.05     1226.18     45.67 o
   1  17  10       78.73       40.95     15.11 o
   2  17  10      131.33      177.16     46.80 o
  -3  18  10       41.43       54.73     14.58 o
  -2  18  10      378.66      364.06     32.75 o
  -1  18  10       28.62       13.37     13.73 o
   0  18  10      344.50      341.43     45.33 o
   1  18  10        0.69       13.58     15.76 o
   2  18  10      116.56      109.19     39.00 o
  -2  19  10        0.77       -8.15     13.38 o
  -1  19  10       11.56       13.24     13.83 o
   0  19  10        0.86       27.01     13.77 o
   1  19  10       51.36       86.85     21.90 o
  -2  20  10      107.34      134.84     24.07 o
  -1  20  10      140.72       92.79     27.41 o
   0  20  10        4.25        2.55     16.21 o
   1  20  10       14.13       45.71     16.16 o
  -1  21  10       45.63       68.09     20.82 o
   0  21  10       80.18       44.16     20.58 o
  -5   1  11      428.47      499.22     26.67 o
  -4   1  11      308.56      290.13     11.60 o
  -3   1  11      408.78      421.57     15.10 o
  -2   1  11        0.54       -0.26      5.93 o
  -1   1  11    10871.05    10693.67    105.70 o
   0   1  11     4074.20     4101.19     71.13 o
   1   1  11      449.02      405.84     24.32 o
   2   1  11      386.26      368.53     29.10 o
   3   1  11      614.18      660.64     37.45 o
   4   1  11      166.78      187.16     39.91 o
  -5   2  11       13.39        3.20     10.91 o
  -4   2  11       34.38       24.94     10.23 o
  -3   2  11     2264.72     2238.74     32.81 o
  -2   2  11     2016.25     2022.81     30.61 o
  -1   2  11        0.77       -5.47      6.96 o
   0   2  11      896.75      868.63     27.52 o
   1   2  11     7602.23     7636.84    107.51 o
   2   2  11      312.69      334.61     22.10 o
   3   2  11      376.36      397.29     23.35 o
   4   2  11       24.14       11.58     19.53 o
  -5   3  11      130.31      111.40     17.82 o
  -4   3  11       27.55       39.90     11.94 o
  -3   3  11      313.29      354.22     12.52 o
  -2   3  11     4927.76     4946.97     52.54 o
  -1   3  11     3157.82     2897.06     42.15 o
   0   3  11      794.34      824.06     26.81 o
   1   3  11     1022.94     1009.65     35.04 o
   2   3  11      924.03      923.59     43.89 o
   3   3  11      710.23      732.07     40.69 o
   4   3  11       12.02       63.42     22.67 o
  -5   4  11      119.40      123.60     18.84 o
  -4   4  11     2334.70     2349.89     50.11 o
  -3   4  11       58.79       60.47      6.82 o
  -2   4  11     3782.21     3640.48     43.22 o
  -1   4  11     3425.88     3361.98     46.08 o
   0   4  11     8578.63     8243.43     98.42 o
   1   4  11        3.12        5.79      8.84 o
   2   4  11     2903.99     2944.74     60.45 o
   3   4  11      694.49      655.76     38.56 o
   4   4  11      168.40      210.20     28.21 o
  -5   5  11       12.49       11.22     13.68 o
  -4   5  11      498.52      514.88     23.85 o
  -3   5  11      770.39      774.06     21.66 o
  -2   5  11     1775.40     1800.23     32.20 o
  -1   5  11       23.49       14.61      6.98 o
   0   5  11     4541.29     4429.25     76.70 o
   1   5  11     1106.47     1051.71     26.87 o
   2   5  11     1247.14     1300.77     35.91 o
   3   5  11        3.23        2.12     12.48 o
   4   5  11      410.30      428.34     37.69 o
  -5   6  11      116.40      115.64     18.56 o
  -4   6  11      312.03      303.46     17.91 o
  -3   6  11      964.06      945.88     18.84 o
  -2   6  11      480.18      486.47     17.76 o
  -1   6  11      328.28      294.94     21.46 o
   0   6  11     1285.51     1279.84     38.48 o
   1   6  11     1080.05     1158.00     28.97 o
   2   6  11       24.08       22.39     13.95 o
   3   6  11       30.86       52.74     16.46 o
   4   6  11      139.68      110.31     23.74 o
  -5   7  11      416.05      431.55     48.41 o
  -4   7  11      503.20      551.99     27.65 o
  -3   7  11       73.22       83.22      7.59 o
  -2   7  11       18.13       28.05      9.63 o
  -1   7  11     5348.42     5098.11     96.32 o
   0   7  11     2016.15     1900.75     41.75 o
   1   7  11      204.24      232.29     15.36 o
   2   7  11      129.71       87.35     18.39 o
   3   7  11      959.31     1078.31     48.53 o
   4   7  11      120.35      132.96     24.55 o
  -5   8  11       11.93       59.56     22.20 o
  -4   8  11       82.39       94.59     15.06 o
  -3   8  11      253.05      261.67     12.56 o
  -2   8  11      891.29      859.66     26.75 o
  -1   8  11      974.50      939.62     28.20 o
   0   8  11      111.33      132.23     14.86 o
   1   8  11      934.56      940.75     25.00 o
   2   8  11      230.93      264.48     40.54 o
   3   8  11      371.46      413.52     33.85 o
   4   8  11       15.09       27.38     17.34 o
  -5   9  11       45.76       50.63     17.52 o
  -4   9  11        2.14        4.68     11.85 o
  -3   9  11        3.33        3.05      8.01 o
  -2   9  11       79.57       94.42     12.60 o
  -1   9  11       56.12       81.30     11.87 o
   0   9  11       10.85       -0.23      7.89 o
   1   9  11      322.57      334.26     18.37 o
   2   9  11       29.83       48.01     15.36 o
   3   9  11      115.01       81.90     19.53 o
   4   9  11       15.06       14.49     17.60 o
  -4  10  11       53.29       63.92     16.08 o
  -3  10  11     2618.74     2692.90     50.42 o
  -2  10  11      876.41      935.49     29.55 o
  -1  10  11       36.21       42.97      9.88 o
   0  10  11      101.69      113.01     12.41 o
   1  10  11     4054.45     3998.60     75.34 o
   2  10  11      867.37      775.32     49.58 o
   3  10  11       55.09        3.34     22.28 o
   4  10  11       34.81       -3.93     37.68 o
  -4  11  11       15.66       28.66     14.18 o
  -3  11  11       60.28       65.17     20.56 o
  -2  11  11      502.50      532.40     25.99 o
  -1  11  11     3234.99     3060.36     53.53 o
   0  11  11      559.00      557.22     22.92 o
   1  11  11        5.60       34.97     12.79 o
   2  11  11      690.81      685.46     47.75 o
   3  11  11      332.61      383.46     73.54 o
  -4  12  11      141.76      173.52     22.97 o
  -3  12  11      195.11      180.18     17.91 o
  -2  12  11      114.77      108.61     15.21 o
  -1  12  11      401.53      409.66     22.04 o
   0  12  11     1944.99     1969.87     46.51 o
   1  12  11      401.22      408.84     26.60 o
   2  12  11      184.90      243.58     38.44 o
   3  12  11        0.16       35.82     20.60 o
  -4  13  11      148.48      171.51     24.28 o
  -3  13  11      386.17      440.96     33.69 o
  -2  13  11     1741.89     1787.31     46.75 o
  -1  13  11        1.90       -9.27      9.27 o
   0  13  11     2652.12     2514.36     61.21 o
   1  13  11      425.80      420.88     27.97 o
   2  13  11      664.72      726.30     50.70 o
   3  13  11        0.47       25.82     20.08 o
  -4  14  11       74.39       68.18     11.82 o
  -3  14  11       24.88       32.67     15.28 o
  -2  14  11      277.97      299.35     23.03 o
  -1  14  11      312.36      341.67     32.94 o
   0  14  11      369.57      365.29     32.00 o
   1  14  11       61.12       46.48     18.98 o
   2  14  11      663.83      716.13     52.18 o
   3  14  11       20.81       57.46     24.58 o
  -4  15  11        4.05       66.85     36.77 o
  -3  15  11        1.75       -3.70     15.38 o
  -2  15  11       18.04       22.54     14.23 o
  -1  15  11      407.87      390.23     26.32 o
   0  15  11        0.53        1.11     11.75 o
   1  15  11        0.29      -10.59     10.70 o
   2  15  11       43.64       61.40     22.48 o
   3  15  11      106.89       60.71     24.02 o
  -3  16  11      186.28      178.55     21.46 o
  -2  16  11      163.77      163.56     21.42 o
  -1  16  11      228.10      248.79     25.27 o
   0  16  11      164.92      119.86     19.94 o
   1  16  11      304.92      347.45     27.24 o
   2  16  11      106.67      122.37     27.96 o
  -3  17  11       39.60       19.66     14.28 o
  -2  17  11      296.16      295.98     27.10 o
  -1  17  11        0.01       -7.14     18.66 o
   0  17  11      137.42      175.53     22.56 o
   1  17  11      377.28      370.77     56.14 o
   2  17  11       32.63       31.75     22.06 o
  -2  18  11       20.61       40.94     18.19 o
  -1  18  11       66.54       56.89     24.14 o
   0  18  11       39.85       38.12     15.50 o
   1  18  11      353.29      330.35     50.55 o
  -2  19  11       46.37       35.58     18.52 o
  -1  19  11      524.51      472.38     38.96 o
   0  19  11       99.89       94.73     21.87 o
   1  19  11        0.58       20.64     20.36 o
  -1  20  11        0.83       14.66     25.17 o
   0  20  11      113.33      130.79     31.62 o
  -5   0  12       19.53       -6.69     24.51 o
  -4   0  12     2864.92     2800.98     62.79 o
  -3   0  12     3333.95     3333.20     71.60 o
  -2   0  12     2005.85     2053.92     54.10 o
  -1   0  12     1004.59      911.25     41.72 o
   0   0  12    15159.81    14607.81    239.74 o
   1   0  12     2522.10     2467.98     79.94 o
   2   0  12       20.17       37.88     27.85 o
   3   0  12       10.38       24.51     28.97 o
   4   0  12      414.36      467.96     65.74 o
  -5   1  12       41.09       23.75     12.95 o
  -4   1  12      665.47      701.76     21.60 o
  -3   1  12      718.12      780.41     24.24 o
  -2   1  12     4049.95     4005.13     56.14 o
  -1   1  12      923.39      915.87     33.14 o
   0   1  12     1691.08     1654.67     44.25 o
   1   1  12      881.35      876.43     43.58 o
   2   1  12      837.45      899.85     51.60 o
   3   1  12       90.36       48.54     31.20 o
   4   1  12        5.76        3.90     20.61 o
  -5   2  12      267.78      310.45     24.33 o
  -4   2  12       13.83       12.97     10.30 o
  -3   2  12      269.57      260.40     15.51 o
  -2   2  12     1345.15     1390.53     31.38 o
  -1   2  12     5072.23     4953.66     62.00 o
   0   2  12        2.20       -0.89     11.90 o
   1   2  12      356.64      339.29     24.00 o
   2   2  12      460.32      467.27     40.43 o
   3   2  12      357.00      391.30     39.64 o
   4   2  12        0.02      -16.82     19.53 o
  -5   3  12      157.44      136.29     19.36 o
  -4   3  12       96.43      101.40     14.82 o
  -3   3  12     2128.36     2089.26     38.02 o
  -2   3  12     3785.19     3755.14     50.64 o
  -1   3  12     3529.07     3429.19     51.76 o
   0   3  12      920.52      907.07     37.56 o
   1   3  12     2748.26     2859.06     61.24 o
   2   3  12      456.23      503.81     34.62 o
   3   3  12      830.27      809.23     80.22 o
   4   3  12       19.35       13.39     30.64 o
  -5   4  12        5.80       -0.91     14.75 o
  -4   4  12      178.22      177.84     22.58 o
  -3   4  12       62.95       55.12      7.57 o
  -2   4  12      360.14      401.42     17.35 o
  -1   4  12       56.44       34.58      8.29 o
   0   4  12      829.36      786.52     24.66 o
   1   4  12      240.44      222.39     18.51 o
   2   4  12       28.86       27.77     15.52 o
   3   4  12        5.34      -16.52     17.92 o
   4   4  12        0.12       41.23     35.65 o
  -5   5  12        2.51       12.80     12.55 o
  -4   5  12      123.56      114.23     15.73 o
  -3   5  12     1613.67     1688.34     28.79 o
  -2   5  12      949.36      927.56     25.70 o
  -1   5  12      287.48      293.48     15.47 o
   0   5  12      526.66      536.03     21.05 o
   1   5  12      673.81      697.54     27.73 o
   2   5  12      371.95      418.51     31.48 o
   3   5  12       11.32        9.43     20.30 o
   4   5  12        1.31      -11.14     26.74 o
  -5   6  12      331.60      328.18     37.88 o
  -4   6  12      169.21      221.45     22.50 o
  -3   6  12      729.05      731.13     19.50 o
  -2   6  12      981.80     1055.39     29.35 o
  -1   6  12     8149.73     7961.05     92.67 o
   0   6  12     1720.02     1696.13     40.56 o
   1   6  12      610.22      662.30     27.48 o
   2   6  12      942.50      907.49     43.37 o
   3   6  12      435.59      524.79     71.31 o
   4   6  12       56.54       43.45     36.77 o
  -5   7  12       30.26       -0.61     17.28 o
  -4   7  12      204.25      249.03     24.57 o
  -3   7  12     1810.98     1832.99     37.37 o
  -2   7  12      184.53      224.29     19.85 o
  -1   7  12       19.75       29.65     10.46 o
   0   7  12     2380.27     2330.36     48.59 o
   1   7  12     2777.48     2794.53     54.32 o
   2   7  12       95.83      101.88     20.97 o
   3   7  12      104.85       37.88     34.54 o
   4   7  12      126.79      139.27     53.48 o
  -5   8  12       29.04       38.17     20.81 o
  -4   8  12      616.47      635.90     35.30 o
  -3   8  12      586.38      646.23     23.76 o
  -2   8  12     1393.01     1459.60     35.36 o
  -1   8  12        7.38        5.86      8.32 o
   0   8  12     2890.41     2966.44     55.91 o
   1   8  12      613.43      563.90     26.36 o
   2   8  12      440.32      476.70     44.51 o
   3   8  12       44.50      128.13     41.23 o
  -4   9  12       93.72      121.10     23.35 o
  -3   9  12       10.28       24.23      9.31 o
  -2   9  12     4102.62     4138.07     63.97 o
  -1   9  12      616.69      595.26     24.81 o
   0   9  12     1055.09      996.00     29.41 o
   1   9  12      197.01      208.12     21.27 o
   2   9  12     2367.62     2435.91     90.60 o
   3   9  12      182.91      154.87     49.02 o
  -4  10  12      125.40      120.22     24.10 o
  -3  10  12       81.62       78.16     16.22 o
  -2  10  12       95.11      100.81     14.07 o
  -1  10  12      897.63      863.80     29.38 o
   0  10  12     1625.47     1528.20     36.39 o
   1  10  12        8.40        0.46     10.95 o
   2  10  12       21.74        5.70     20.08 o
   3  10  12      149.28      140.39     46.80 o
  -4  11  12       66.36       44.41     19.59 o
  -3  11  12      361.96      351.10     21.52 o
  -2  11  12      515.07      549.89     25.12 o
  -1  11  12      567.10      636.26     26.36 o
   0  11  12      455.23      454.68     22.01 o
   1  11  12      729.38      708.99     34.05 o
   2  11  12      137.98      119.55     28.33 o
   3  11  12      231.04      161.56     47.91 o
  -4  12  12      254.92      301.17     33.36 o
  -3  12  12      305.84      320.87     23.11 o
  -2  12  12       31.08       11.45     24.32 o
  -1  12  12      563.77      548.73     25.38 o
   0  12  12       97.24      112.18     16.01 o
   1  12  12     1488.05     1537.04     47.67 o
   2  12  12        1.97       -0.64     19.50 o
   3  12  12        7.64        6.69     34.54 o
  -4  13  12       32.44       54.17     21.05 o
  -3  13  12       68.19       81.70     14.91 o
  -2  13  12      176.95      169.96     19.13 o
  -1  13  12      749.67      737.35     29.42 o
   0  13  12        6.57       -4.89     17.37 o
   1  13  12      366.95      378.05     36.67 o
   2  13  12        6.48       24.63     21.89 o
   3  13  12       89.97       41.23     37.88 o
  -4  14  12       35.66       60.89     20.75 o
  -3  14  12      142.10      108.61     23.31 o
  -2  14  12      251.07      269.34     23.65 o
  -1  14  12     2170.75     2168.32     62.40 o
   0  14  12       72.23       69.59     16.26 o
   1  14  12       31.03       54.93     15.20 o
   2  14  12      126.79       86.78     26.65 o
  -3  15  12      585.27      605.50     32.42 o
  -2  15  12       78.91       85.77     17.34 o
  -1  15  12      272.66      272.63     33.28 o
   0  15  12      499.58      528.92     33.17 o
   1  15  12      226.96      218.52     22.95 o
   2  15  12       12.21       48.71     24.73 o
  -3  16  12        1.79       16.45     12.59 o
  -2  16  12      407.40      435.51     31.29 o
  -1  16  12      260.13      300.14     37.47 o
   0  16  12      221.07      227.16     25.68 o
   1  16  12      308.23      343.95     73.19 o
   2  16  12      216.91      184.31     33.94 o
  -3  17  12        2.34       -9.00     11.85 o
  -2  17  12      717.08      696.12     38.35 o
  -1  17  12      109.24      114.69     20.16 o
   0  17  12       37.67       35.25     15.19 o
   1  17  12       75.12       32.06     17.21 o
  -2  18  12        1.11       16.79     16.77 o
  -1  18  12        0.00        4.31     15.86 o
   0  18  12      337.02      342.67     30.24 o
   1  18  12       39.79       60.08     20.19 o
  -1  19  12        0.25       30.27     18.35 o
   0  19  12       37.72       47.14     15.97 o
  -5   1  13       53.48       52.75     17.50 o
  -4   1  13      156.53      168.87     12.66 o
  -3   1  13     3208.16     3101.55     50.79 o
  -2   1  13     1413.58     1457.51     33.36 o
  -1   1  13      565.17      663.43     33.48 o
   0   1  13      707.99      699.16     31.45 o
   1   1  13     2857.61     2940.84    103.27 o
   2   1  13      348.43      437.09     41.31 o
   3   1  13      386.98      456.82     44.10 o
   4   1  13       16.55       24.51     33.98 o
  -5   2  13      222.38      264.98     24.47 o
  -4   2  13      528.37      547.39     37.07 o
  -3   2  13     1467.54     1519.23     34.58 o
  -2   2  13        5.53        3.05      7.48 o
  -1   2  13     4833.88     4850.83     66.41 o
   0   2  13     3619.08     3627.54     70.10 o
   1   2  13     1712.85     1732.13     48.95 o
   2   2  13      222.07      253.60     33.94 o
   3   2  13       94.18      144.55     28.68 o
   4   2  13      138.66      186.86     37.21 o
  -5   3  13      111.57      156.54     34.27 o
  -4   3  13      702.30      727.86     30.87 o
  -3   3  13      134.19      142.24     13.37 o
  -2   3  13      121.64      140.19     18.79 o
  -1   3  13     2450.84     2413.88     46.88 o
   0   3  13     3386.51     3546.43     60.71 o
   1   3  13      157.92      204.74     20.86 o
   2   3  13      759.07      775.91     51.93 o
   3   3  13       41.20       59.05     33.43 o
   4   3  13      123.61       68.11     35.10 o
  -5   4  13      142.97      135.06     18.54 o
  -4   4  13       74.21       55.19     12.80 o
  -3   4  13      919.42      901.35     25.46 o
  -2   4  13     8209.08     8266.67     87.10 o
  -1   4  13     1411.71     1441.82     31.48 o
   0   4  13      224.96      240.93     16.93 o
   1   4  13     1098.24     1106.99     39.66 o
   2   4  13     3615.52     3976.49    111.92 o
   3   4  13      131.90       99.16     66.85 o
   4   4  13        2.42      -26.36     27.85 o
  -5   5  13       23.28       16.05     13.64 o
  -4   5  13     1045.03     1058.83     37.42 o
  -3   5  13      465.90      514.94     20.19 o
  -2   5  13       63.77       62.83     11.42 o
  -1   5  13     2094.46     2055.95     42.74 o
   0   5  13     7244.39     7119.86     97.06 o
   1   5  13      757.36      742.04     30.32 o
   2   5  13      174.27      226.68     32.04 o
   3   5  13      198.84      166.13     33.31 o
  -5   6  13       51.36       61.46     18.20 o
  -4   6  13       62.11       73.93     16.68 o
  -3   6  13      475.65      477.27     21.72 o
  -2   6  13      311.09      266.48     19.21 o
  -1   6  13      691.88      725.56     26.76 o
   0   6  13        4.62       45.03     12.40 o
   1   6  13     1835.37     1795.79     44.62 o
   2   6  13      100.71      133.70     37.88 o
   3   6  13      178.37      154.04     60.72 o
  -4   7  13      192.48      232.89     27.18 o
  -3   7  13      982.49      890.02     27.74 o
  -2   7  13     1101.85     1086.51     31.96 o
  -1   7  13      282.82      270.71     18.70 o
   0   7  13      791.81      827.83     31.25 o
   1   7  13     4174.91     4126.16     70.22 o
   2   7  13      207.80      191.54     34.64 o
   3   7  13        1.10       10.03     21.27 o
  -4   8  13       18.68       43.37     15.64 o
  -3   8  13       55.36       71.87     12.46 o
  -2   8  13     1077.01     1122.64     33.33 o
  -1   8  13     1246.13     1198.45     33.72 o
   0   8  13      200.53      172.98     20.53 o
   1   8  13      282.87      309.20     21.69 o
   2   8  13      116.69       86.07     25.60 o
   3   8  13      251.13      299.54     43.25 o
  -4   9  13        1.09        3.46     13.25 o
  -3   9  13       44.23       38.99     14.70 o
  -2   9  13      256.58      274.71     19.70 o
  -1   9  13     1717.53     1708.97     41.99 o
   0   9  13        0.94       14.88     10.14 o
   1   9  13       64.90       76.61     15.34 o
   2   9  13      106.74       62.88     25.86 o
   3   9  13      193.67      198.12     37.42 o
  -4  10  13      104.55       77.66     21.37 o
  -3  10  13      556.40      572.07     26.26 o
  -2  10  13        6.74        9.40     11.14 o
  -1  10  13     2494.63     2438.50     49.14 o
   0  10  13     2766.54     2645.60     49.87 o
   1  10  13      848.91      805.53     36.85 o
   2  10  13        3.31       23.40     19.29 o
   3  10  13      243.90      254.27     41.67 o
  -4  11  13        2.28       22.62     21.09 o
  -3  11  13      457.58      447.30     24.64 o
  -2  11  13      724.05      743.90     49.52 o
  -1  11  13     1281.90     1253.89     39.32 o
   0  11  13      264.48      285.95     20.84 o
   1  11  13      570.49      635.02     37.47 o
   2  11  13      484.24      430.99     46.75 o
   3  11  13       66.77       65.06     29.02 o
  -4  12  13       43.78       59.81     20.03 o
  -3  12  13      126.79      120.30     20.39 o
  -2  12  13     1184.88     1229.79     37.16 o
  -1  12  13        8.96        9.05     10.26 o
   0  12  13       48.56       13.92     11.72 o
   1  12  13      123.96       89.68     24.44 o
   2  12  13      627.48      598.32     66.29 o
   3  12  13        2.85       11.83     22.69 o
  -3  13  13       75.19       97.84     16.52 o
  -2  13  13      116.52      106.38     17.13 o
  -1  13  13      192.46      212.04     19.24 o
   0  13  13     1603.65     1589.19     51.25 o
   1  13  13      183.95      212.21     23.30 o
   2  13  13      109.60      105.62     29.94 o
  -3  14  13       76.71      106.15     17.75 o
  -2  14  13      405.60      401.23     26.86 o
  -1  14  13       38.15       38.79     15.29 o
   0  14  13      161.37      142.38     27.02 o
   1  14  13       32.58       49.56     15.49 o
   2  14  13      157.05      194.28     34.64 o
  -3  15  13       31.14       26.81     15.44 o
  -2  15  13        1.61       28.90     14.94 o
  -1  15  13       15.11       32.59     13.56 o
   0  15  13       48.54       33.52     14.39 o
   1  15  13      463.65      456.35     37.67 o
   2  15  13      111.84       63.39     27.85 o
  -3  16  13        0.50        3.34     12.21 o
  -2  16  13      194.49      148.48     31.68 o
  -1  16  13      425.16      384.67     31.40 o
   0  16  13        0.27        9.55     13.81 o
   1  16  13        3.98       12.77     16.06 o
  -2  17  13       31.16       29.09     15.75 o
  -1  17  13       94.17       78.39     18.77 o
   0  17  13       72.27       58.92     17.50 o
   1  17  13      132.71      119.50     21.97 o
  -1  18  13       38.73       23.44     17.80 o
   0  18  13       96.82      102.29     20.98 o
  -5   0  14      172.79       84.68     35.65 o
  -4   0  14     1181.01     1307.07     53.28 o
  -3   0  14       52.46       65.31     15.60 o
  -2   0  14     2162.06     1993.86     78.65 o
  -1   0  14     2868.17     2812.61     70.36 o
   0   0  14     5310.05     5653.18    225.62 o
   1   0  14      103.37       98.54     27.30 o
   2   0  14     1313.06     1401.66     96.94 o
   3   0  14      744.04      863.50     84.68 o
  -5   1  14        0.02        9.34     11.72 o
  -4   1  14       99.34       86.12     11.13 o
  -3   1  14      816.00      840.48     31.28 o
  -2   1  14     2925.61     3024.21     51.82 o
  -1   1  14       29.14       42.41     10.04 o
   0   1  14      661.27      650.12     28.35 o
   1   1  14     1498.58     1489.35     51.95 o
   2   1  14     1342.59     1533.04     71.68 o
   3   1  14       12.32        9.47     18.91 o
  -5   2  14       28.16       34.20     12.02 o
  -4   2  14       35.92       39.70      8.22 o
  -3   2  14     1333.98     1322.36     33.40 o
  -2   2  14      393.72      440.26     20.94 o
  -1   2  14      387.52      312.11     18.90 o
   0   2  14      224.33      197.64     18.04 o
   1   2  14     2594.46     2722.70     75.75 o
   2   2  14      232.30      257.67     60.17 o
   3   2  14        0.33        6.13     18.12 o
  -5   3  14      301.05      330.95     25.33 o
  -4   3  14      422.79      417.98     25.55 o
  -3   3  14       19.11       23.70      9.00 o
  -2   3  14        4.87        5.72      8.04 o
  -1   3  14     5075.56     4914.54     69.08 o
   0   3  14     1661.17     1627.17     41.49 o
   1   3  14      403.59      341.77     26.42 o
   2   3  14        2.56       22.22     19.29 o
   3   3  14      403.81      447.91     67.97 o
  -4   4  14       29.45       33.18     12.40 o
  -3   4  14      268.69      256.07     17.37 o
  -2   4  14      665.50      655.32     33.25 o
  -1   4  14      329.46      349.07     23.70 o
   0   4  14        4.47        4.92     10.82 o
   1   4  14      269.80      302.05     25.07 o
   2   4  14       48.31       63.69     28.41 o
   3   4  14       40.22       67.34     27.30 o
  -4   5  14      168.74      155.55     21.85 o
  -3   5  14       42.93       53.87     11.28 o
  -2   5  14       18.66       48.87     11.73 o
  -1   5  14     1869.84     1882.28     42.02 o
   0   5  14     1160.81     1168.99     36.29 o
   1   5  14      268.52      294.06     24.92 o
   2   5  14       33.27       26.67     18.47 o
   3   5  14      290.74      255.89     42.10 o
  -4   6  14       24.42       55.96     15.62 o
  -3   6  14     1982.72     2012.51     49.00 o
  -2   6  14     2184.50     2146.16     45.48 o
  -1   6  14        3.59        3.18     10.80 o
   0   6  14      460.33      441.97     25.10 o
   1   6  14     2672.41     2825.22     58.57 o
   2   6  14      823.12      724.23     79.11 o
   3   6  14        5.72      -23.31     37.88 o
  -4   7  14       46.51       52.80     16.86 o
  -3   7  14      148.71      194.57     16.69 o
  -2   7  14     1273.95     1315.28     36.68 o
  -1   7  14     2556.08     2409.29     48.91 o
   0   7  14      219.77      217.62     23.74 o
   1   7  14       20.93       14.27     13.67 o
   2   7  14      505.93      596.72     52.79 o
   3   7  14       76.54       33.14     32.87 o
  -4   8  14      653.48      740.46     40.39 o
  -3   8  14        0.08        6.73      9.35 o
  -2   8  14      702.11      701.44     28.58 o
  -1   8  14     2003.99     1887.10     44.43 o
   0   8  14     3229.64     3161.38     62.04 o
   1   8  14        6.13       15.24     11.21 o
   2   8  14      236.96      277.79     45.12 o
   3   8  14      119.74       97.18     31.84 o
  -4   9  14      182.50      170.36     25.25 o
  -3   9  14      590.94      606.67     39.03 o
  -2   9  14     1564.16     1540.41     40.79 o
  -1   9  14      181.46      197.08     18.71 o
   0   9  14     2485.49     2475.43     46.20 o
   1   9  14      809.36      859.54     53.17 o
   2   9  14      394.24      392.14     44.91 o
   3   9  14        6.08       10.72     22.20 o
  -4  10  14       54.57       88.41     22.61 o
  -3  10  14       51.08       33.67     13.01 o
  -2  10  14      185.74      164.58     17.44 o
  -1  10  14      353.44      326.65     21.79 o
   0  10  14      285.60      280.69     24.18 o
   1  10  14      157.00      216.81     26.54 o
   2  10  14      214.31      220.82     37.72 o
   3  10  14       49.46       39.21     26.31 o
  -4  11  14       71.32       98.67     24.23 o
  -3  11  14       23.34       36.03     12.93 o
  -2  11  14        1.76       12.14     11.11 o
  -1  11  14     1185.03     1232.71     43.52 o
   0  11  14      595.72      598.10     27.62 o
   1  11  14       25.35       17.95     18.82 o
   2  11  14        1.00       -2.79     18.91 o
  -3  12  14      240.19      271.76     22.30 o
  -2  12  14      384.53      392.71     24.57 o
  -1  12  14      567.51      577.88     27.72 o
   0  12  14      430.33      355.67     28.61 o
   1  12  14      558.62      611.31     34.67 o
   2  12  14       68.65       17.33     30.64 o
  -3  13  14       91.97      107.72     17.49 o
  -2  13  14       70.74       84.88     16.15 o
  -1  13  14       60.79       56.82     12.96 o
   0  13  14       13.05       25.39     13.68 o
   1  13  14      388.09      390.04     37.63 o
   2  13  14        9.04      -16.04     22.28 o
  -3  14  14      344.14      366.51     32.18 o
  -2  14  14      282.08      330.64     25.89 o
  -1  14  14       36.61       47.51     14.16 o
   0  14  14       66.32       75.30     17.95 o
   1  14  14      656.55      612.26     35.57 o
   2  14  14      224.55      192.76     35.07 o
  -3  15  14       13.68       21.95     39.00 o
  -2  15  14      100.78      100.86     19.00 o
  -1  15  14      854.17      876.74     61.88 o
   0  15  14      474.64      492.62     34.19 o
   1  15  14      149.90      155.66     24.39 o
  -2  16  14        7.88       -0.79     14.47 o
  -1  16  14       25.52        8.87     14.64 o
   0  16  14      448.24      452.92     33.72 o
   1  16  14       18.79       21.13     17.19 o
  -1  17  14        1.28        2.31     14.33 o
   0  17  14      204.52      230.71     27.17 o
  -4   1  15      185.71      187.58     15.34 o
  -3   1  15      993.14     1031.75     31.40 o
  -2   1  15     1505.48     1498.53     43.68 o
  -1   1  15      771.17      867.16     34.54 o
   0   1  15      743.89      734.36     34.46 o
   1   1  15      899.77      978.79     41.66 o
   2   1  15      554.02      641.82     52.39 o
   3   1  15      322.83      319.10     41.73 o
  -4   2  15      118.85      151.21     13.41 o
  -3   2  15      344.08      321.96     23.67 o
  -2   2  15     1354.24     1298.20     34.43 o
  -1   2  15     4041.71     3891.46     62.06 o
   0   2  15      706.59      695.23     32.39 o
   1   2  15      458.34      481.19     31.01 o
   2   2  15      765.64      735.01     55.44 o
   3   2  15      367.38      455.71     70.19 o
  -4   3  15      246.65      269.57     35.65 o
  -3   3  15      771.16      819.54     28.54 o
  -2   3  15      444.42      460.31     22.47 o
  -1   3  15      417.50      429.88     22.25 o
   0   3  15     1504.20     1467.12     42.21 o
   1   3  15      649.41      696.06     36.14 o
   2   3  15      294.84      378.40     49.02 o
   3   3  15       34.56       26.74     32.31 o
  -4   4  15      952.27     1009.63     44.42 o
  -3   4  15     1343.86     1317.39     38.72 o
  -2   4  15     1114.89     1010.80     32.71 o
  -1   4  15      184.40      200.69     18.02 o
   0   4  15     3548.44     3549.95     67.08 o
   1   4  15     1692.43     1726.69     53.06 o
   2   4  15       91.92      106.74     29.35 o
   3   4  15       17.66       25.07     23.64 o
  -4   5  15      160.92      181.70     23.85 o
  -3   5  15       74.20       68.02     12.61 o
  -2   5  15     3191.14     3131.73     57.41 o
  -1   5  15     1469.46     1385.04     37.25 o
   0   5  15      504.70      517.27     25.91 o
   1   5  15      232.80      256.09     25.04 o
   2   5  15      867.00      932.56     60.53 o
   3   5  15      202.86      263.83     43.47 o
  -4   6  15        1.89       18.14     14.74 o
  -3   6  15        3.47        3.36     10.26 o
  -2   6  15      206.67      243.99     19.37 o
  -1   6  15     1227.23     1269.28     36.50 o
   0   6  15       31.99        1.26     10.10 o
   1   6  15       64.78       74.43     19.91 o
   2   6  15       46.47       32.31     30.08 o
   3   6  15      122.96      112.17     32.63 o
  -4   7  15       83.22       96.03     20.00 o
  -3   7  15      636.23      623.03     26.79 o
  -2   7  15      879.20      935.65     32.81 o
  -1   7  15     1089.19     1064.98     33.84 o
   0   7  15       66.96       71.85     21.93 o
   1   7  15      673.23      713.83     35.71 o
   2   7  15      157.95      168.44     35.10 o
   3   7  15      154.11      157.06     39.55 o
  -4   8  15      389.53      401.83     33.29 o
  -3   8  15      430.01      431.78     23.59 o
  -2   8  15        4.28        5.98     10.27 o
  -1   8  15      199.25      167.81     17.45 o
   0   8  15      298.71      312.02     21.67 o
   1   8  15      852.03      884.10     40.40 o
   2   8  15        0.05       15.43     20.87 o
  -4   9  15      128.08      134.60     26.28 o
  -3   9  15      436.60      472.67     24.72 o
  -2   9  15       51.50       68.59     13.82 o
  -1   9  15       48.76       57.50     12.81 o
   0   9  15      126.02      159.17     15.36 o
   1   9  15      358.48      372.01     29.87 o
   2   9  15      118.34       80.32     86.91 o
  -4  10  15      109.93      114.76     43.45 o
  -3  10  15      249.05      218.24     19.13 o
  -2  10  15      443.65      472.14     26.14 o
  -1  10  15     1783.98     1755.47     44.27 o
   0  10  15      391.00      353.08     23.26 o
   1  10  15       44.64       39.97     15.42 o
   2  10  15      174.14      136.98     47.35 o
  -3  11  15      747.78      780.05     33.95 o
  -2  11  15       45.55       39.12     12.52 o
  -1  11  15      133.54      146.81     17.20 o
   0  11  15     1102.79     1075.11     45.00 o
   1  11  15      632.77      654.91     36.55 o
   2  11  15       30.09       55.91     26.65 o
  -3  12  15      202.91      210.45     34.69 o
  -2  12  15      444.41      473.41     27.05 o
  -1  12  15      148.26      158.94     17.74 o
   0  12  15      496.46      524.42     34.43 o
   1  12  15       13.17       23.90     14.33 o
   2  12  15      335.93      341.76     44.82 o
  -3  13  15       13.57       33.52     14.25 o
  -2  13  15      977.34      958.08     52.69 o
  -1  13  15      292.55      267.99     22.10 o
   0  13  15      125.91      111.52     23.32 o
   1  13  15       51.20       58.01     16.23 o
  -2  14  15        0.68       22.97     13.14 o
  -1  14  15       73.28       71.98     16.11 o
   0  14  15      662.92      617.78     38.03 o
   1  14  15      139.46      157.93     26.03 o
  -2  15  15       80.85       61.19     16.87 o
  -1  15  15       76.33       84.03     18.56 o
   0  15  15       46.33       39.33     16.75 o
   1  15  15      129.02      154.45     45.33 o
  -1  16  15       54.68        7.55     14.83 o
   0  16  15      143.49      147.52     22.64 o
  -4   0  16       75.71       61.60     16.51 o
  -3   0  16      676.43      733.44     56.39 o
  -2   0  16     4175.35     4071.30     92.73 o
  -1   0  16     1852.69     1834.46     60.73 o
   0   0  16      205.83      232.95     47.82 o
   1   0  16      750.98      711.83     53.56 o
   2   0  16     1228.82     1366.01    103.62 o
   3   0  16       99.50       99.16     39.00 o
  -4   1  16      474.02      448.98     22.30 o
  -3   1  16       48.24       59.86     14.32 o
  -2   1  16        7.34       25.39     10.34 o
  -1   1  16     1823.67     1724.70     41.49 o
   0   1  16     2595.90     2584.89     61.29 o
   1   1  16      160.05      169.15     22.23 o
   2   1  16        1.06        2.10     26.18 o
   3   1  16      111.96      108.71     33.98 o
  -4   2  16      198.70      213.30     22.84 o
  -3   2  16      337.55      323.02     20.72 o
  -2   2  16       24.81       19.93     10.23 o
  -1   2  16     1546.41     1527.55     38.76 o
   0   2  16     1255.52     1251.41     56.89 o
   1   2  16      608.76      686.28     37.00 o
   2   2  16        0.21      -10.65     20.44 o
   3   2  16       68.38       77.99     36.77 o
  -4   3  16      100.65       96.74     14.24 o
  -3   3  16      998.47     1030.06     36.38 o
  -2   3  16     1171.79     1176.70     38.91 o
  -1   3  16       91.75       95.14     15.79 o
   0   3  16      621.19      676.08     31.61 o
   1   3  16     1788.49     1871.01     57.33 o
   2   3  16      281.41      345.89     42.99 o
   3   3  16       24.07       10.03     34.54 o
  -4   4  16       31.86       21.03     14.93 o
  -3   4  16        0.01       26.80     15.61 o
  -2   4  16      109.29      139.24     17.74 o
  -1   4  16      293.65      267.48     22.50 o
   0   4  16       65.04       69.23     19.60 o
   1   4  16       44.98       45.85     16.53 o
   2   4  16        9.06       38.70     26.74 o
  -4   5  16        1.08       17.72     14.84 o
  -3   5  16      514.97      520.65     27.68 o
  -2   5  16      692.00      688.87     29.15 o
  -1   5  16      448.23      442.59     25.00 o
   0   5  16      121.77       98.09     16.20 o
   1   5  16      551.78      556.47     39.61 o
   2   5  16      218.11      205.01     57.94 o
  -4   6  16      194.76      226.12     27.73 o
  -3   6  16      382.85      409.18     23.73 o
  -2   6  16        0.47        4.35     10.17 o
  -1   6  16     1835.60     1754.52     43.99 o
   0   6  16     2352.01     2310.79     50.90 o
   1   6  16      666.21      692.76     44.84 o
   2   6  16       43.50       52.37     32.31 o
  -4   7  16       49.65      113.66     21.80 o
  -3   7  16      174.90      143.91     16.28 o
  -2   7  16      472.49      505.07     26.75 o
  -1   7  16      733.31      734.54     30.71 o
   0   7  16      529.36      562.87     28.65 o
   1   7  16       72.33       99.67     21.61 o
   2   7  16      486.12      468.53     55.71 o
  -3   8  16      382.21      382.82     29.41 o
  -2   8  16     1480.14     1498.84     41.81 o
  -1   8  16      292.92      317.29     22.60 o
   0   8  16        0.22       10.23     10.69 o
   1   8  16      272.33      273.07     26.49 o
   2   8  16      885.52      933.49     66.75 o
  -3   9  16      253.71      287.07     21.54 o
  -2   9  16       47.12       47.17     13.14 o
  -1   9  16      638.26      628.25     29.44 o
   0   9  16     1589.93     1504.99     41.61 o
   1   9  16      359.38      314.77     28.32 o
   2   9  16       69.34       57.99     26.17 o
  -3  10  16       99.80       97.90     16.02 o
  -2  10  16      178.34      145.78     18.93 o
  -1  10  16        4.81       21.26     12.61 o
   0  10  16       60.99       76.52     17.05 o
   1  10  16      283.35      361.17     29.99 o
   2  10  16       33.97       47.29     37.33 o
  -3  11  16      100.10      111.16     27.16 o
  -2  11  16      142.01      158.04     21.34 o
  -1  11  16        8.44       21.62     12.05 o
   0  11  16       75.93       50.65     27.66 o
   1  11  16      791.39      875.51     42.45 o
  -3  12  16        3.02        2.02     13.10 o
  -2  12  16      291.15      292.62     23.00 o
  -1  12  16      583.15      552.82     28.75 o
   0  12  16       96.33       85.54     19.04 o
   1  12  16       84.62       52.72     16.78 o
  -2  13  16       11.76        4.81     12.28 o
  -1  13  16      233.23      236.83     21.35 o
   0  13  16       11.41        4.26     13.91 o
   1  13  16       43.26       -0.03     18.36 o
  -2  14  16        7.35        9.98     12.93 o
  -1  14  16      248.35      216.52     40.31 o
   0  14  16      382.09      369.96     32.17 o
  -1  15  16      151.83      156.13     23.34 o
  -4   1  17      114.81      125.57     14.69 o
  -3   1  17        3.93       19.09     10.68 o
  -2   1  17        0.55       -9.80      9.80 o
  -1   1  17     1418.99     1430.34     38.72 o
   0   1  17      897.32      923.95     33.35 o
   1   1  17       37.24       21.65     15.10 o
   2   1  17       32.85       34.71     23.15 o
  -4   2  17        3.77       31.72     16.33 o
  -3   2  17      617.69      655.31     30.95 o
  -2   2  17      895.74      927.00     35.95 o
  -1   2  17        0.31       -5.48     10.49 o
   0   2  17      285.95      283.37     23.89 o
   1   2  17      986.95     1081.15     46.30 o
   2   2  17      346.39      383.33     45.37 o
  -4   3  17        5.88       26.57     11.14 o
  -3   3  17      121.22      164.68     18.64 o
  -2   3  17      820.91      870.02     35.54 o
  -1   3  17      268.82      244.34     22.05 o
   0   3  17        0.62       16.60     12.09 o
   1   3  17      259.00      292.51     28.81 o
   2   3  17      323.12      372.53     44.72 o
  -4   4  17      317.46      328.53     37.87 o
  -3   4  17       30.01       44.16     13.46 o
  -2   4  17      662.07      630.17     31.90 o
  -1   4  17     1413.33     1463.96     52.60 o
   0   4  17     1435.32     1410.39     44.17 o
   1   4  17        5.69       24.95     17.15 o
   2   4  17      325.68      386.63     70.19 o
  -3   5  17      634.36      730.12     50.84 o
  -2   5  17      722.71      740.78     34.08 o
  -1   5  17       17.79        5.49     11.63 o
   0   5  17      809.67      846.79     37.03 o
   1   5  17      880.77      893.10     49.91 o
   2   5  17      201.82      205.01     55.71 o
  -3   6  17      164.78      227.98     32.80 o
  -2   6  17        2.03        4.36     10.74 o
  -1   6  17      203.12      205.51     21.68 o
   0   6  17      172.36      167.02     20.69 o
   1   6  17      240.03      318.01     34.16 o
   2   6  17        0.00       60.17     37.88 o
  -3   7  17       26.68       24.34     13.48 o
  -2   7  17       17.64        6.79     10.98 o
  -1   7  17     1123.61     1091.14     37.16 o
   0   7  17      600.49      654.16     38.47 o
   1   7  17      144.90      125.82     25.23 o
   2   7  17        1.12       29.39     31.20 o
  -3   8  17      129.54      148.98     17.79 o
  -2   8  17      389.97      385.86     25.18 o
  -1   8  17      319.71      284.76     22.17 o
   0   8  17       14.03       21.68     11.61 o
   1   8  17      195.72      133.04     25.57 o
   2   8  17      108.83       60.38     75.21 o
  -3   9  17       23.05       32.86     13.44 o
  -2   9  17       36.26       45.04     13.22 o
  -1   9  17      141.28      157.15     17.82 o
   0   9  17       84.58      126.90     17.38 o
   1   9  17       96.70      119.58     20.29 o
  -3  10  17      311.94      343.43     24.75 o
  -2  10  17      502.42      500.93     28.44 o
  -1  10  17        0.71       -1.56     14.55 o
   0  10  17       94.42       76.26     22.84 o
   1  10  17      586.50      569.07     36.28 o
  -2  11  17      200.82      205.70     20.65 o
  -1  11  17      556.51      498.45     28.29 o
   0  11  17      302.96      279.05     29.12 o
   1  11  17        6.72        1.84     14.69 o
  -2  12  17        8.97        0.07     11.10 o
  -1  12  17      241.85      273.99     22.72 o
   0  12  17      468.15      528.47     37.00 o
  -1  13  17       45.93       46.29     14.92 o
   0  13  17      311.51      377.24     33.56 o
  -3   0  18      927.08     1028.20     49.91 o
  -2   0  18      460.16      466.82     36.25 o
  -1   0  18       85.41      118.87     29.17 o
   0   0  18     1087.65     1170.71     58.64 o
   1   0  18      894.31      817.20     61.02 o
   2   0  18        1.09      -11.14     27.85 o
  -3   1  18       53.13       29.15     18.85 o
  -2   1  18      361.57      365.99     26.03 o
  -1   1  18      585.64      579.66     35.52 o
   0   1  18      235.32      302.00     24.74 o
   1   1  18      152.67      146.48     32.66 o
   2   1  18      164.57      161.54     56.27 o
  -3   2  18       10.44        1.14     12.37 o
  -2   2  18      273.04      227.10     22.16 o
  -1   2  18      621.81      620.51     32.34 o
   0   2  18       43.41       26.51     13.04 o
   1   2  18       81.92      111.87     31.10 o
   2   2  18      136.86      132.56     45.12 o
  -3   3  18      410.13      450.76     27.59 o
  -2   3  18      508.79      530.23     41.91 o
  -1   3  18      481.89      470.74     28.77 o
   0   3  18      289.77      315.12     25.31 o
   1   3  18      177.16      181.69     29.34 o
   2   3  18      144.61      144.72     34.89 o
  -3   4  18      113.77      140.99     18.96 o
  -2   4  18        0.09       16.98     12.22 o
  -1   4  18       35.81       34.41     13.57 o
   0   4  18       53.49       23.54     14.80 o
   1   4  18      110.35      107.13     24.21 o
  -3   5  18      281.93      284.22     23.89 o
  -2   5  18      300.58      348.59     26.11 o
  -1   5  18        6.83       20.83     12.24 o
   0   5  18      163.95      217.84     26.35 o
   1   5  18       78.87       53.16     20.45 o
  -3   6  18       60.17       48.04     14.49 o
  -2   6  18      311.20      313.29     25.19 o
  -1   6  18      691.54      707.07     34.78 o
   0   6  18      386.08      393.99     28.10 o
   1   6  18      151.79      111.45     28.09 o
  -3   7  18      195.78      206.06     21.83 o
  -2   7  18        7.67        1.39     11.38 o
  -1   7  18        1.51       13.15     11.13 o
   0   7  18      445.57      444.09     29.58 o
   1   7  18      174.81      181.29     80.22 o
  -2   8  18      358.16      351.91     28.82 o
  -1   8  18       35.15       31.50     12.94 o
   0   8  18      316.53      312.73     24.36 o
   1   8  18      225.40      284.25     44.26 o
  -2   9  18      629.49      581.70     30.63 o
  -1   9  18      416.11      418.52     26.66 o
   0   9  18       79.69       71.02     16.20 o
   1   9  18       49.17       47.14     20.93 o
  -2  10  18       10.85       18.35     12.60 o
  -1  10  18      191.52      205.04     20.86 o
   0  10  18      173.12      178.70     25.67 o
  -1  11  18       50.20       34.56     13.75 o
   0  11  18        7.18       19.36     15.87 o
  -3   1  19      370.10      360.25     26.48 o
  -2   1  19      652.95      619.59     32.62 o
  -1   1  19       56.65       33.74     17.97 o
   0   1  19      199.52      227.86     25.60 o
   1   1  19      265.98      302.98     36.05 o
  -3   2  19      286.46      347.51     25.97 o
  -2   2  19        1.96       10.74     12.54 o
  -1   2  19      627.46      651.62     51.90 o
   0   2  19      794.32      815.96     38.08 o
   1   2  19      144.79      128.91     30.65 o
  -3   3  19       28.86       41.40     13.49 o
  -2   3  19      118.73      101.89     19.45 o
  -1   3  19      457.29      464.97     37.58 o
   0   3  19      244.91      238.78     32.08 o
   1   3  19       14.58       17.56     18.22 o
  -2   4  19      847.24      731.01     35.81 o
  -1   4  19      772.42      738.57     41.55 o
   0   4  19        0.14       28.35     13.24 o
   1   4  19      108.57      138.86     26.26 o
  -2   5  19        5.01       15.15     12.39 o
  -1   5  19      388.20      384.90     28.42 o
   0   5  19      698.49      798.53     38.25 o
   1   5  19      208.64      152.94     36.84 o
  -2   6  19        1.28       -6.34     11.62 o
  -1   6  19       50.35       23.21     13.81 o
   0   6  19       52.15       85.20     17.15 o
  -2   7  19      156.05      158.63     20.27 o
  -1   7  19       62.10       56.27     15.78 o
   0   7  19      104.05      114.55     19.19 o
  -2   8  19       72.17       84.42     26.17 o
  -1   8  19      439.57      400.18     33.19 o
   0   8  19       42.65       35.69     16.41 o
  -1   9  19      214.63      188.28     26.74 o
  -2   0  20      176.53      151.23     32.84 o
  -1   0  20      481.52      432.02     48.67 o
   0   0  20      468.43      545.86    105.85 o
  -2   1  20      312.32      310.21     46.13 o
  -1   1  20        3.62       26.73     16.13 o
   0   1  20       26.99       44.80     21.00 o
  -2   2  20      200.49      188.98     22.10 o
  -1   2  20       77.25       97.47     17.84 o
   0   2  20       39.00       41.19     15.13 o
  -2   3  20        2.03       13.90     12.31 o
  -1   3  20      535.93      560.70     34.29 o
   0   3  20      344.56      301.41     26.98 o
  -1   4  20       61.83       65.33     16.75 o
   0   4  20       18.53       57.94     15.71 o
  -1   5  20      186.94      202.05     30.12 o
 
